# Supplementary material for: Comparative genomic analyses reveal broad diversity in botulinum-toxin-producing Clostridia
Source: BMC Genomics. 2016 Mar 3;17:180. doi: 10.1186/s12864-016-2502-z (PMC4778365; doi:10.1186/s12864-016-2502-z)
Supplement: Additional file 1: Table S1. — Information regarding newly sequenced strains analyzed in this study. Additional information regarding newly sequenced strains. (XLSX 22 kb) [file 12864_2016_2502_MOESM1_ESM.xlsx]

## Sheet: Table_S1
Table S1. Information regarding newly sequenced strains.
Genome	Accession #	Group	BoNT	Strain/ Alternate ID	bont Cluster Typea	bont Cluster Locationa	Genomic Sitea	Year	Origin	Location	# Contigsb	Size (bp)b	Estimated Coverage	N50b	GC (%)b	Unique Genesb	Relevant Publications (Pubmed)c
C. botulinum 20386	LFRD00000000	I	A1	VPI 7124	ha+	chr	oppA/BrnQ		soil	USA:Virginia	80	3864510	70.03	77273	27.98	3604	18083878
C. botulinum 20389	LFOO00000000	I	A1	ATCC 449	ha+	chr	oppA/BrnQ				65	3777532	91.31	137365	27.99	3483	18083878
C. botulinum 20412	LFOT00000000	I	A1	KF Meyer 126	ha+	chr	oppA/BrnQ	1921	spinach (FB)	USA:Indiana	55	3891395	195.64	199059	28.03	3647
C. botulinum 20414	LFOU00000000	I	A1	Prevot 910	ha+	chr	oppA/BrnQ	1953	bovine botulism	France	74	3942683	78.13	116912	27.97	3647	18083878
C. botulinum 20424	LFOV00000000	I	A1	Prevot Dewping	ha+	chr	oppA/BrnQ				42	3880168	208.02	252959	27.96	3642	18083878
C. botulinum 20427	LFOW00000000	I	A1	Prevot 697B	ha+	chr	oppA/BrnQ	1952	cat gut	Sweden	34	3791338	155.78	344362	28.01	3526	18083878
C. botulinum 20503	LFOY00000000	I	A1	McClung 844	ha+	chr	oppA/BrnQ	<1930			48	3856611	160	219996	28.02	3646	18083878
C. botulinum 20504	LFOZ00000000	I	A1	KF Meyer 33	ha+	chr	oppA/BrnQ	1920	ripe olives	USA:Tennessee	98	3896775	68.84	72415	27.99	3691
C. botulinum AM1295	LFPI00000000	I	A1		ha+	chr	oppA/BrnQ		suspected reference strain		34	3900045	115.72	410269	27.99	3685
C. botulinum U21312	LFQF00000000	I	A1	SU0729	orfX+	chr	arsC	1987	soil	Argentina	72	3929760	45.65	270392	27.93	3723
C. botulinum 10148	LFOK00000000	I	A1(B)	CDC 1744	A1 -orfX+, (B)-ha+	chr	A1-arsC, (B)-oppB/BrnQ	1977	IB	USA:Pennsylvania	71	3959495	152.9	142985	27.93	3762	18083878
C. botulinum 20391	LFOP00000000	I	A1(B)	Hall 183	A1 -orfX+, (B)-ha+	chr	A1-arsC, (B)-oppB/BrnQ	1922	corn (FB)	USA:Colorado	99	4002127	75.69	78163	27.98	3808	18083878
C. botulinum 20396	LFOQ00000000	I	A1(B)	Hall 4834	A1 -orfX+, (B)-ha+	chr	A1-arsC, (B)-oppB/BrnQ	1931	spinach (FB)	USA:Nebraska	86	4025192	88.64	97924	27.94	3863	18083878
C. botulinum 20397	LFOR00000000	I	A1(B)	Hall 8388A	A1 -orfX+, (B)-ha+	chr	A1-arsC, (B)-oppB/BrnQ	1935	chili pepper (FB)	USA:New Mexico	55	3909258	209.14	191646	27.97	3698	18083878
C. botulinum 20398	LFOS00000000	I	A1(B)	Hall 8857Ab	A1 -orfX+, (B)-ha+	chr	A1-arsC, (B)-oppB/BrnQ	1935	corn (FB)	USA:Nebraska	84	3971034	96.52	101664	27.98	3805	18083878
C. botulinum Mauritius	LFPL00000000	I	A2	Mauritius	orfX+	chr	arsC		fish (FB)	Mauritius	84	3869437	210.46	100079	28.03	3595
C. botulinum U21063	LFPN00000000	I	A2	SU1937	orfX+	chr	arsC	2009	soil	Argentina	85	4285737	72.76	214161	27.94	4228
C. botulinum U21067	LFPQ00000000	I	A2	SU1274	orfX+	chr	arsC	1997	soil	Argentina	50	4230750	46.09	274519	27.87	4076
C. botulinum U21068	LFPR00000000	I	A2	SU1917	orfX+	chr	arsC	2009	soil	Argentina	61	4274979	63.88	215880	27.88	4177
C. botulinum U21069	LFPS00000000	I	A2	SU1887	orfX+	chr	arsC	2007	soil	Argentina	67	4010957	165.72	238528	28.05	3799
C. botulinum U21070	LFPT00000000	I	A2	SU1275	orfX+	chr	arsC	1997	soil	Argentina	280	4305633	102.74	150850	28.03	4279
C. botulinum U21075	LFPU00000000	I	A2	SU1934	orfX+	chr	arsC	2010	soil	Argentina	38	3990632	136.5	529942	28.04	3757
C. botulinum U21077	LFQY00000000	I	A2	SU1259	orfX+	chr	arsC	1996	soil	Argentina	174	4175404	159.85	723257	28.21	4127
C. botulinum U21078	LFQZ00000000	I	A2	SU1891	orfX+	chr	arsC	2007	soil	Argentina	223	4476519	211.39	277699	27.92	4532
C. botulinum U21082	LFPW00000000	I	A2	SU1054	orfX+	chr	arsC	1998	soil	Argentina	99	4311895	284.87	274519	27.88	4224
C. botulinum U21084	LFPX00000000	I	A2	SU1072	orfX+	chr	arsC	1998	soil	Argentina	66	4281988	49.32	274519	27.87	4177
C. botulinum U21086	LFPY00000000	I	A2	SU1064	orfX+	chr	arsC	1998	soil	Argentina	139	4368910	76.33	424584	27.9	4313
C. botulinum U21088	LFPZ00000000	I	A2	SU1074	orfX+	chr	arsC	1998	soil	Argentina	61	4055427	72.58	429106	28	3848
C. botulinum U21089	LFQA00000000	I	A2	SU1112	orfX+	chr	arsC	1995	soil	Argentina	46	3929155	100.28	460210	28.04	3685
C. botulinum U21306	LFRC00000000	I	A2	SU0801	orfX+	chr	arsC	2010	soil	Argentina	124	4210622	115.55	117792	28.33	4127
C. botulinum U21307	LFQB00000000	I	A2	SU0998	orfX+	chr	arsC	1994	soil	Argentina	61	4136384	77.76	274519	28.04	4000
C. botulinum U21309	LFQC00000000	I	A2	SU0807	orfX+	chr	arsC	1987	soil	Argentina	68	4091988	124.73	249852	28.01	3913
C. botulinum U21310	LFQD00000000	I	A2	SU0994	orfX+	chr	arsC	1994	soil	Argentina	51	4296977	255.46	372385	27.86	4177
C. botulinum U21311	LFQE00000000	I	A2	SU0634	orfX+	chr	arsC	1980	soil	Argentina	43	3882852	66.25	201043	27.95	3661
C. botulinum U21729	LFQG00000000	I	A2	SU0635W	orfX+	chr	arsC		soil	Argentina	137	3945914	38.97	64297	27.98	3798
C. botulinum U21064	LFPO00000000	I	A2f4	SU1306	A2-orfX+, F4-orfX+	chr	A2-arsC, F4-PulE	1998	soil	Argentina	66	4267307	32.97	146794	27.88	4158
C. botulinum U21076	LFPV00000000	I	A2f4	SU1304	A2-orfX+, F4-orfX+	chr	A2-arsC, F4-PulE	1998	soil	Argentina	141	4306760	190.12	222901	27.87	4253
C. botulinum U21087	LFRA00000000	I	A3	SU1169	orfX+			1998	soil	Argentina	204	4495542	239.08	197058	27.88	4526
C. botulinum U21181	LFRB00000000	I	A3	SU0945	orfX+			1992	soil	Argentina	272	4534970	186.84	140479	28.07	4569
C. botulinum 20497	LFOX00000000	I	B1	Hall 80	ha+	chr	oppA/BrnQ	1918	beans (FB)	USA:Illinois	65	3812410	91.09	175053	27.9	3578
C. botulinum 10159	LFOL00000000	I	B2	ATCC 17843 (B5)	ha+	chr	oppA/brnQ				79	3898546	110.9	116115	28	3675
C. botulinum 20506	LFQV00000000	I	B3	CDC 795	ha+	chr	oppA/BrnQ			USA:Michigan	97	3920281	75.08	96784	27.95	3718
C. botulinum 10258	LFON00000000	I	B5f2	An436	B5-ha+, F2-orfX+	plasmid			IB	Sweden	70	4201460	149.94	117448	27.91	4083
C. botulinum AM1195	LFPH00000000	I	B6	AM1195	ha+	plasmid		1987	IB	Australia	31	4271150	99.56	299090	27.71	4067
C. botulinum AM370	LFPJ00000000	I	B6	AM370	ha+	plasmid		1979	salted fish	Australia	31	4269660	283.43	398258	27.69	4063
C. botulinum AM553	LFPK00000000	I	B6	AM553	ha+	plasmid		1981		Australia	30	4308056	68.11	685346	27.79	4039
C. botulinum 20552	LFPF00000000	I	F1	Walls 8G	orfX+	chr	arsC	1968	crabs (ENV)	USA:Virginia	65	4008651	129.19	119519	28.07	3736
C. sp. U21066	LFPP00000000	I	NT	SU1575NT				1999	soil - colony variant of SU1575	Argentina	38	3873577	299.72	357116	28.1	3569
C. sporogenes U20719	LFPM00000000	I	NT	ATCC 19404							48	4066128	112.44	344087	27.85	3807
C. botulinum 20536	LFPA00000000	II	E1	CDC KA-95B	orfX+	chr	rarA				209	3864076	97.04	43306	27.01	3618	22003031
C. botulinum 20541	LFPB00000000	II	E1	L-572	orfX+	chr	rarA		forest soil	USA:Washington	82	3766552	129.03	99892	27.07	3488	22003031
C. botulinum 20547	LFPD00000000	II	E1	Prevot Ped 1	orfX+	chr	rarA		sea mud	Greenland	81	3791027	240.91	125071	27.16	3516	22003031
C. botulinum 20675	LFPG00000000	II	E1	ATCC 9564	orfX+	chr	rarA	1961	smoked salmon	Canada	72	3808109	144.67	130411	27.15	3532	22003031
C. botulinum K15	LFQW00000000	II	E1	K15	orfX+	chr	rarA	1995	trout	Finland	114	3997935	280.7	100195	27.17	3769	22003031
C. botulinum 20544	LFPC00000000	II	E2	CDC 5247	orfX+	chr	rarA			USA:Alaska	51	3839610	129.97	203210	27.07	3586	22003031
C. botulinum 10178	LFOM00000000	II	E3	211	orfX+	chr	rarA		lake sediment	Japan	42	3712985	202.58	404531	27.07	3405	22003031
C. botulinum 20549	LFPE00000000	II	E3	Prevot R81-3A	orfX+	chr	rarA			France	64	3783752	96.72	200588	27.15	3482	22003031
C. botulinum K3	LFQX00000000	II	E3	K3	orfX+	chr	rarA	1995	trout	Finland	218	3850229	110.87	221625	27.15	3690	22003031
C. sp. (hastiforme) U20725	LFRG00000000		NT	ATCC 25772							241	4009413	143.38	62088	27.11	3656
aputative information based upon draft genome assemblies, bvalues calculated by Quast [32], cpublications regarding differentiation of BoNT-producing strains, FB = foodborne isolate, IB = infant botulism case, ENV = environmental isolate
