# Supplementary material for: Comparative genomic analyses reveal broad diversity in botulinum-toxin-producing Clostridia
Source: BMC Genomics. 2016 Mar 3;17:180. doi: 10.1186/s12864-016-2502-z (PMC4778365; doi:10.1186/s12864-016-2502-z)
Supplement: Additional file 2: Table S2. — Information regarding publicly available genomes examined in this study. Table of information regarding genomes included in this study. (XLSX 27 kb) [file 12864_2016_2502_MOESM2_ESM.xlsx]

## Sheet: Table_S2
Table S2. Information regarding publicly available genomes examined in this study.
Genome (assemblies)	Accession #	Group	BoNT	Strain	Year	Origin	Location	# Contigsa	Size (bp)a	N50a	GC (%)a	Unique Genesa	Pubmedb
Clostridium botulinum	CP000726	I	A1	ATCC 19397	1934			1	3863450	3863450	28.21	3561	18060065
Clostridium botulinum	AM412317, AM412318	I	A1	ATCC 3502	1922	peas	USA:California	2	3903260	3886916	28.24	3623	17519437
Clostridium botulinum	CP006907	I	A1	CDC 297	1969	liver paste	USA:New York	1	3905789	3892028	28.03	3662	25489752
Clostridium botulinum	AQPT00000000	I	A1	CFSAN002367	1969	Homo sapiens		164	3872496	41523	27.99	5587	24463972
Clostridium botulinum	AQPU00000000	I	A1	CFSAN002368	1969	liver paste	USA:New York	238	3848300	31642	27.95	5615	24463972
Clostridium botulinum	AQPV00000000	I	A1	CFSAN002369	1980	spinach	USA:California	130	3645064	52024	27.96	5317	24463972
Clostridium botulinum	CP000727	I	A1	Hall				1	3760560	3760560	28.18	3444	18060065
Clostridium botulinum	JFGN01000000	I	A1(B)	CDC 28012	1973	Stool	USA:Utah	400	3964651	19086	28.13	4108	25031122
Clostridium botulinum	JFGM01000000	I	A1(B)	CDC 28023	1973	Chili	USA:Utah	341	3964859	22262	28.05	3991	25031122
Clostridium botulinum	JFGJ01000000	I	A1(B)	CDC 37457	1982	Stool	USA:Alaska	456	3897778	14549	28.21	3967	25031122
Clostridium botulinum	JFGI01000000	I	A1(B)	CDC 37461	1982	Stool	USA:Alaska	389	3900773	18419	28.18	3989	25031122
Clostridium botulinum	JFFZ01000000	I	A1(B)	CDC 42961	1997		Ecuador	684	3888705	9374	28.22	3921	25031122
Clostridium botulinum	JFGH01000000	I	A1(B)	CDC 48719	1993	Stool	USA:Georgia	310	3975522	26132	28.13	4164	25031122
Clostridium botulinum	JFGG01000000	I	A1(B)	CDC 48761	1993	Swab, cutting board	USA:Georgia	418	3960455	16985	28.21	3979	25031122
Clostridium botulinum	JFGF01000000	I	A1(B)	CDC 52271	2007	Chili Sauce	USA:Indiana	399	3890459	16863	28.19	3915	25031122
Clostridium botulinum	JFGE01000000	I	A1(B)	CDC 52298	2007	Stool	USA:Indiana	524	3868561	11984	28.23	4033	25031122
Clostridium botulinum	ABDO00000000	I	A1(B)	NCTC 2916		home-canned corn	USA:Colorado	49	4030949	433501	28.47	3729
Clostridium botulinum	CP001581	I	A2	Kyoto-F	1978	IB	Japan	1	4155278	4155278	28.21	3894
Clostridium botulinum	CP006908, CP006909	I	A2/b5	CDC 1436	1977	stool (IB)	USA:Utah	1	4365674	4089687	28.17	3815	25489752
Clostridium botulinum	AZRR01000000	I	A2f4	CDC 54091	1978	soil	Argentina	721	4079046	8478	28.11	5808	24632257
Clostridium botulinum	AOSX00000000	I	A2f4f5	Af84	1989	stool	Argentina	43	4083414	946263	27.92	3976	23637798
Clostridium botulinum	CP000962, CP000963	I	A3	Loch Maree	1922	liver paste (FB)	UK: Scotland	2	4259691	3992906	28.14	3971	18060065
Clostridium botulinum	FR773526	I	A5(B3')	H04402 065	2004	WB	UK	1	3919740	3919740	28.21	3700	21378191
Clostridium botulinum	CP000939, CP000940	I	B1	Okra				2	4107013	3958233	28.23	3861	18060065
Clostridium botulinum	CP006901, CP006902	I	B2	Prevot 594	1951	ham	France	4	4346087	4077217	27.9	4135	25489752
Clostridium botulinum	CP001083, CP001082, CP001081	I	B5a4	657	1976	IB	USA:Texas	3	4257769	3977794	28.04	4073	18060065
Clostridium botulinum	ABDP00000000	I	B5f2	Bf		IB		70	4217754	170315	28.23	3943
Clostridium botulinum	CP002011, CP002012	I	F1	230613				2	4010614	3993083	28.29	3935
Clostridium botulinum	CP000728, CP000729	I	F1	Langeland	1958	liver paste (FB)	Denmark	2	4012918	3995387	28.3	3724
Clostridium botulinum	AZRS01000000	I	F4	CDC 54088	2001	dust	Argentina	469	3868107	12947	28.19	4229	24632257
Clostridium botulinum	AZQW01000000	I	F5	CDC 54075	1978	soil	Argentina	542	4255473	13282	27.89	4722	24632257
Clostridium sporogenes	ABKW00000000	I	NT	ATCC 15579		human sample		2	4102325	2710723	28.02	3758
Clostridium sporogenes	JFBQ01000000	I	NT	DSM 795	1908	soil	USA	16	4106655	722007	27.81	3825
Clostridium sporogenes	AGAH00000000	I	NT	PA 3679	1927	canned corn		250	4156067	44131	27.82	4088	22374960
Clostridium botulinum	CP001056, CP001057	II	B4	Eklund 17B		Pacific sediments	USA:Washington	2	3847969	3800327	27.48	3533
Clostridium botulinum	JQOK01000000	II	B4	KAPB-3	1981	dried whitefish (FB)	USA	128	3832283	726694	27.17	3566	25377702
Clostridium botulinum	ACSC00000000	II	E1	Beluga		whale flippers (FB)	Canada	6	3999201	3863095	27.44	3750
Clostridium botulinum	CP001078	II	E3	Alaska E43		salmon eggs (FB)	USA:Alaska	1	3659644	3659644	27.36	3278
Clostridium botulinum	ALYJ00000000	II	E9	CDC 66177	1993	soil	Argentina	119	3850359	86296	27.24	3700	23113872
Clostridium botulinum	CP006903, CP006904	II	F6	Eklund 202F	1965	Pacific sediments	USA:Washington	1	3918041	3874478	27.42	3628	25489752
Clostridium botulinum	CP002410, CP002411, CP002412, CP002413, CP002414, CP002415	III	C/D	BKT015925	2008	poultry	Sweden	6	3207592	2773157	28.23	2981	21486474
Clostridium botulinum	JENP01000000	III	C/D	BKT12695	2010	chicken	Sweden	89	2754780	63795	28.4	2720	25254374
Clostridium botulinum	JDRY01000000	III	C/D	DC5		cattle	Italy	179	3325782	61159	28.24	3284
Clostridium botulinum	ABDQ00000000	III	C/D	Eklund				76	2960563	145667	28.98	2795	23516187
Clostridium botulinum	JENO01000000	III	C/D	It1		cattle	Italy	77	2499706	59587	28.61	2442	25254374
Clostridium botulinum	JENQ01000000	III	C/D	Sp77	2011	duck	Spain	148	3057314	40000	27.91	2942	25254374
Clostridium botulinum	AESC00000000	III	C/D	V891	2007	gull	Sweden	301	3130903	20270	27.93	3590	21486474
Clostridium botulinum	AESA00000000	III	C1	Stockholm	1949	mink	Sweden	588	2819500	9340	27.36	3557	21486474
Clostridium botulinum	ACSJ00000000	III	D	1873	1958	ham (FB)	Chad	13	2541246	1452319	27.84	2223
Clostridium botulinum	JDRZ01000000	III	D	CCUG 7971	1926		South Africa	111	2808469	52759	28.09	2613
Clostridium botulinum	AESB01000000	III	NT	BKT028387	2008	poultry	Sweden	237	2826645	29150	27.95	2752	21486474
Clostridium novyi	CP000382	III		NT				1	2547720	2547720	28.86	2329	17115055
Clostridium argentinense	AYSO00000000	IV	G	CDC 2741	1977	spleen (autopsy)	Switzerland	19	4742662	418119	28.6	4373	25489752
Clostridium baratii	CP006905, CP006906	V	F7	Sullivan	2007	adult stool	USA:New York	2	3338634	3153271	28.25	3193	25489752
Clostridium butyricum	ABDT00000000	VI	E4	BL 5521		IB		123	4540447	81014	28.81	4057	24970833
Clostridium butyricum	ACOM00000000	VI	E4	BL 5262				13	4758422	757653	28.7	4238
Clostridium tetani	JRGJ01000000		tetX	ATCC 19406			USA:Massachusetts	50	2786014	181872	28.56	2761
Clostridium tetani	JRGI01000000		tetX	ATCC 453		human feces	China	40	2889456	253841	28.4	2822
Clostridium tetani	JRGH01000000		tetX	ATCC 9441				28	2797700	1734923	28.45	2736
Clostridium tetani	JRGG01000000		tetX	C2			USA:Massachusetts	35	2827371	263508	28.45	2793
Clostridium tetani	AE015927, AF528097		tetX	E88				2	2873333	2799251	28.64	2791	12552129
Acetobacter woodii	NC_016894			DSM 1030				1	4044777	4044777	39.34	3677	22479398
Clostridium acetobutylicum	AE001437, AE001438			ATCC 824	1924	garden soil	USA:Connecticut	2	4132880	3940880	30.93	3932	11466286
Clostridium acetobutylicum	CP002660, CP002661, CP002662			DSM 1731				3	4145581	3942462	30.91	3930	21742891
Clostridium acetobutylicum	CP002118,CP002119			EA 2018			China	2	4132226	3940230	30.93	3920	21284892
Clostridium autoethanogenum	ASZX00000000			DSM 10061				101	8675514	4352205	31.03	4543	23950130
Clostridium beijerinckii	ALXI00000000			MBC34-26		water sample (ENV)	Australia	184	6187789	88157	29.78	5842	23405323
Clostridium beijerinckii	CP000721			NCIMB 8052		soil		1	6000632	6000632	29.86	5300	21962126, 22433311
Clostridium butyricum	AGYK00000000			60E.3				30	4618205	325226	28.8	4168
Clostridium butyricum	APKZ00000000			DKU-01	2012	IB	South Korea	79	4519722	108221	28.62	4002
Clostridium butyricum	AQQF00000000			DSM 10702			China	207	4577892	83186	28.48	4251	23908293
Clostridium carboxidivorans	ACVI00000000			P7		water (ENV)	USA:Oklahoma	252	5592854	41085	29.74	5509
Clostridium carboxidivorans	ADEK00000000			P7T				33	4407967	321779	29.74	4182	20729368
Clostridium celatum	AMEZ00000000			DSM 1785		stool, GI tract		137	3552640	55171	27.72	3447
Clostridium cellulovorans	BABR00000000			743B (BABR)		wood chip pile		349	5076582	41928	30.99	4458	19948806
Clostridium cellulovorans	CP002160			743B (CP002160)		cellulose digester		1	5262222	5262222	31.21	4408
Clostridium colicanis	AGYT00000000			209318				33	3451798	655297	26.12	3321
Clostridium intestinale	APJA01000000			URNW	2008	stock bottle (ENV)	Canada	39	4670738	351514	30.19	4758	24136853
Clostridium kluyveri	CP000673, CP000674			DSM 555				2	4023800	3964618	32.04	3918	18218779
Clostridium kluyveri	AP009049, AP009050			NBRC 12016				2	3955303	3896121	32.01	3879
Clostridium ljungdahlii	CP001666			DSM 13528		chicken waste		1	4630065	4630065	31.11	4284	20616070
Clostridium pasteurianum	CP003261, CP003262			BC1		coal residues (ENV)		2	5044100	4990707	30.56	4803
Clostridium pasteurianum	ANZB00000000			DSM 525	1895	soil		37	4285687	229401	29.75	4003	23469350
Clostridium perfringens	CP000246			ATCC 13124		gas gangrene		1	3256683	3256683	28.38	2893	16825665
Clostridium perfringens B	ABDV00000000			ATCC 3626				98	3896305	88742	28.36	3520
Clostridium perfringens C	ABDU00000000			JGS1495				84	3661329	117588	28.58	3303
Clostridium perfringens CPE	ABDX00000000			F4969				75	3580752	96499	28.53	3164
Clostridium perfringens D	ABOO00000000			JGS1721				221	4045016	80514	28.26	3625
Clostridium perfringens E	ABDW00000000			JGS1987				101	4127102	88895	28.08	3883
Clostridium perfringens	CM001477, CM001479, CM001480, CM001478, CM001481			F262		abomasal content, calf		53	3464306	153392	28	3157	22412860
Clostridium perfringens	AWRZ01000000			JJC		landfill sludge (ENV)	Malaysia	69	3256793	98246	28.11	2940	24604637
Clostridium perfringens	ABDY00000000			NCTC 8239				55	3324319	134604	28.66	2904
Clostridium perfringens	CP000312, CP000314, CP000315, CP000313			SM101				4	2960088	2897393	28.23	2680	16825665
Clostridium perfringens	BA000016, AP003515			13		soil		2	3085740	3031430	28.51	2757	11792842
Clostridium perfringens	ADLP00000000			WAL-14572				35	3462156	307728	28.1	3195
Clostridium saccharobutylicum	CP006721			DSM 13864				1	5107814	5107814	28.66	4480	24285650
Clostridium saccharoperbutylacetonicum	AOIF00000000			ATCC 27021				2	6666445	6530257	29.54	5933
Clostridium saccharoperbutylacetonicum	CP004121, CP004122			N1-4 (HMT)				210	6559990	78354	29.43	6035	25323722
Clostridium sartagoforme	ASRV00000000			AAU1	2009	buffalo rumen	India	323	3970834	25206	27.91	4108
Clostridium sp.	AVSV01000000			Ade. TY		landfill sludge (ENV)	Malaysia	66	3111375	139705	26.74	3041	24604640
Clostridium sp.	CM001240			DLV-III		wastewater sludge (ENV)		2	6477257	3708579	30.1	6036	23929491
Clostridium sp.	CAEV00000000			JC122		human stool	Senegal	171	3859596	55710	26.84	3757
Clostridium tunisiense	AMQH00000000			TJ	2010	anaerobic mud (ENV)	China	60	4302430	341305	31.21	4007	23209212
Clostridium tyrobutyricum	APMH00000000			DSM 2637 (APMH)				76	3007580	80667	30.84	2972	23723404
Clostridium tyrobutyricum	ARYO00000000			DSM 2637 (ARYO)				175	2998793	40350	30.84	3067	23950123
Clostridium tyrobutyricum	ANOE00000000			UC7086		cheese		110	3058400	70370	30.83	3024	23950123
Genome (reads)	Accession #	Group	Serotype	Strain	Year	Origin	Location	# Contigsa	Size (bp)a	N50a	GC (%)a	Unique Genesa	Pubmed
Clostridium botulinum	DRS016534	I	A1	Aichi 2011	2011	IB	Japan						25192986
Clostridium botulinum	DRS016536	I	A1(B)	Fukuoka 2010	2010	IB	Japan						25192986
Clostridium botulinum	DRS016537	I	A1(B)	Ibaraki 2007	2007	IB	Japan						25192986
Clostridium botulinum	DRS016538	I	A1(B)	Iwate 2007	2007	IB	Japan						25192986
Clostridium botulinum	DRS016539	I	A1(B)	Iwate 2008	2008	IB	Japan						25192986
Clostridium botulinum	DRS016540	I	A1(B)	Miyagi 2006	2006	IB	Japan						25192986
Clostridium botulinum	DRS016541	I	A1(B)	Miyagi 2006-01	2006	well water (IB)	Japan						25192986
Clostridium botulinum	DRS016543	I	A1(B)	Tochigi 2008	2008	adult botulism - feces	Japan						25192986
Clostridium botulinum	DRS016535	I	B5	Ehime 2011	2011	IB	Japan						25192986
Clostridium botulinum	DRS016542	I	B6	Okayama 2011	2011	IB	Japan						25192986
avalues calculated by Quast [32], bpublication associated with genome assembly or WGS data, FB = foodborne isolate, IB = infant botulism case, ENV = environmental isolate
