# Supplementary material for: Comparative genomic analyses reveal broad diversity in botulinum-toxin-producing Clostridia
Source: BMC Genomics. 2016 Mar 3;17:180. doi: 10.1186/s12864-016-2502-z (PMC4778365; doi:10.1186/s12864-016-2502-z)
Supplement: Additional file 3: Table S3. — Table of all pairwise ANIm values. Table of pairwise ANIm values computed with JSpecies [72]. (XLSX 168 kb) [file 12864_2016_2502_MOESM3_ESM.xlsx]

## Sheet: ANIm_values
Table S3. Average nucleotide identity between pairs of genomes computed with JSpecies using the MUMmer calculation
Genome		C. botulinum 10148	C. botulinum 10159	C. botulinum 10258	C. botulinum 20386	C. botulinum 20389	C. botulinum 20391	C. botulinum 20396	C. botulinum 20397	C. botulinum 20398	C. botulinum 20412	C. botulinum 20414	C. botulinum 20424	C. botulinum 20427	C. botulinum 20497	C. botulinum 20503	C. botulinum 20504	C. botulinum 20506	C. botulinum 20552	C. botulinum AM1195	C. botulinum AM1295	C. botulinum AM370	C. botulinum AM553	C. botulinum Mauritius	C. botulinum U21063	C. botulinum U21064	C. botulinum U21067	C. botulinum U21068	C. botulinum U21069	C. botulinum U21070	C. botulinum U21075	C. botulinum U21076	C. botulinum U21077	C. botulinum U21078	C. botulinum U21082	C. botulinum U21084	C. botulinum U21086	C. botulinum U21087	C. botulinum U21088	C. botulinum U21089	C. botulinum U21181	C. botulinum U21306	C. botulinum U21307	C. botulinum U21309	C. botulinum U21310	C. botulinum U21311	C. botulinum U21312	C. botulinum U21729	C. sp. U21066
	Group	I	I	I	I	I	I	I	I	I	I	I	I	I	I	I	I	I	I	I	I	I	I	I	I	I	I	I	I	I	I	I	I	I	I	I	I	I	I	I	I	I	I	I	I	I	I	I	I
C. botulinum 10148	I	---	98.3	96.8	97.62	97.64	99.83	99.81	99.85	99.84	97.63	97.63	97.61	97.65	97.69	97.62	97.61	98.21	97.32	93.13	97.59	93.13	93.24	97.54	98.4	98.42	98.41	98.41	98.42	98.29	98.43	98.41	98.4	98.34	98.39	98.4	98.37	98.31	98.39	98.49	98.28	98.39	98.4	98.39	98.39	96.77	96.89	96.78	97.49
C. botulinum 10159	I	98.29	---	96.71	97.6	97.59	98.28	98.27	98.28	98.27	97.59	97.56	97.54	97.59	97.64	97.58	97.59	98.56	97.42	93.14	97.57	93.13	93.24	97.65	98	98.1	98.21	98.15	98.16	98.04	98.16	98.05	98.12	98.02	98.14	98.15	98.1	98.06	98.2	98.18	98.02	98.09	98.11	98.14	98.14	96.79	96.71	96.74	97.48
C. botulinum 10258	I	96.79	96.72	---	96.36	96.42	96.78	96.8	96.8	96.79	96.42	96.39	96.39	96.43	96.42	96.3	96.32	96.74	96.17	93.2	96.3	93.2	93.32	96.17	96.68	96.65	96.72	96.71	96.7	96.64	96.71	96.67	96.71	96.65	96.7	96.71	96.67	96.54	96.71	96.72	96.52	96.67	96.7	96.71	96.7	99.18	99.3	99.18	96.33
C. botulinum 20386	I	97.62	97.59	96.34	---	99.42	97.62	97.6	97.61	97.6	98.83	99.41	99.38	99.43	98.82	99.88	99.9	97.52	97.39	93.09	99.9	93.09	93.21	97.68	97.77	97.65	97.67	97.66	97.77	97.6	97.8	97.68	97.66	97.63	97.65	97.66	97.63	97.69	97.66	97.8	97.63	97.62	97.68	97.65	97.65	96.43	96.42	96.44	98.75
C. botulinum 20389	I	97.68	97.62	96.45	99.47	---	97.68	97.68	97.67	97.68	98.87	99.8	99.8	99.94	98.9	99.47	99.46	97.61	97.41	93.13	99.45	93.13	93.24	97.71	97.87	97.79	97.8	97.8	97.88	97.74	97.91	97.77	97.78	97.75	97.79	97.79	97.77	97.8	97.79	97.91	97.74	97.78	97.78	97.79	97.79	96.49	96.47	96.49	98.8
C. botulinum 20391	I	99.87	98.3	96.82	97.65	97.68	---	99.83	99.88	99.82	97.67	97.66	97.65	97.69	97.71	97.65	97.65	98.22	97.36	93.12	97.63	93.12	93.25	97.56	98.43	98.44	98.42	98.43	98.45	98.31	98.45	98.42	98.43	98.35	98.41	98.43	98.39	98.32	98.42	98.52	98.28	98.4	98.42	98.41	98.41	96.79	96.91	96.8	97.53
C. botulinum 20396	I	99.83	98.31	96.8	97.61	97.64	99.82	---	99.87	99.86	97.64	97.63	97.61	97.65	97.67	97.62	97.6	98.2	97.32	93.14	97.59	93.14	93.25	97.54	98.39	98.41	98.39	98.38	98.4	98.28	98.41	98.39	98.39	98.32	98.38	98.39	98.35	98.28	98.38	98.48	98.24	98.36	98.38	98.37	98.38	96.78	96.89	96.8	97.5
C. botulinum 20397	I	99.82	98.29	96.79	97.59	97.62	99.82	99.83	---	99.83	97.63	97.62	97.6	97.64	97.67	97.6	97.6	98.19	97.31	93.12	97.58	93.12	93.24	97.53	98.39	98.42	98.4	98.4	98.41	98.28	98.41	98.4	98.39	98.33	98.39	98.4	98.36	98.3	98.39	98.48	98.27	98.38	98.39	98.38	98.38	96.76	96.88	96.77	97.48
C. botulinum 20398	I	99.81	98.28	96.79	97.6	97.63	99.76	99.81	99.82	---	97.63	97.63	97.61	97.66	97.66	97.6	97.59	98.19	97.31	93.13	97.58	93.13	93.24	97.53	98.37	98.4	98.38	98.38	98.39	98.26	98.4	98.39	98.38	98.31	98.37	98.37	98.34	98.27	98.37	98.47	98.24	98.35	98.37	98.36	98.36	96.76	96.88	96.77	97.49
C. botulinum 20412	I	97.61	97.58	96.4	98.82	98.81	97.62	97.61	97.61	97.61	---	98.78	98.76	98.81	98.61	98.83	98.81	97.58	97.34	93.12	98.8	93.12	93.28	97.59	97.66	97.63	97.68	97.65	97.72	97.58	97.73	97.6	97.63	97.57	97.64	97.65	97.63	97.63	97.67	97.74	97.56	97.61	97.62	97.64	97.64	96.47	96.48	96.48	98.62
C. botulinum 20414	I	97.65	97.56	96.4	99.41	99.78	97.65	97.64	97.65	97.64	98.81	---	99.91	99.78	98.84	99.37	99.35	97.55	97.47	93.09	99.34	93.09	93.23	97.68	97.78	97.74	97.72	97.68	97.8	97.64	97.83	97.72	97.7	97.68	97.69	97.69	97.67	97.74	97.71	97.83	97.66	97.65	97.66	97.68	97.68	96.46	96.46	96.44	98.73
C. botulinum 20424	I	97.62	97.55	96.38	99.41	99.78	97.63	97.62	97.62	97.62	98.8	99.91	---	99.8	98.84	99.35	99.34	97.53	97.45	93.09	99.32	93.08	93.22	97.66	97.74	97.72	97.7	97.66	97.77	97.6	97.8	97.69	97.67	97.65	97.66	97.66	97.64	97.7	97.68	97.8	97.63	97.62	97.64	97.66	97.66	96.45	96.44	96.44	98.71
C. botulinum 20427	I	97.66	97.61	96.43	99.45	99.92	97.67	97.66	97.66	97.66	98.85	99.78	99.78	---	98.86	99.46	99.43	97.6	97.38	93.11	99.43	93.1	93.23	97.67	97.83	97.74	97.76	97.75	97.84	97.69	97.87	97.72	97.73	97.71	97.75	97.75	97.73	97.78	97.75	97.86	97.72	97.74	97.74	97.75	97.74	96.49	96.46	96.48	98.78
C. botulinum 20497	I	97.68	97.62	96.42	98.81	98.84	97.67	97.65	97.67	97.65	98.63	98.81	98.81	98.85	---	98.78	98.79	97.51	97.48	93.13	98.78	93.13	93.26	97.69	97.66	97.65	97.63	97.62	97.64	97.55	97.67	97.64	97.63	97.59	97.62	97.62	97.59	97.65	97.62	97.68	97.6	97.6	97.61	97.62	97.61	96.44	96.46	96.45	98.55
C. botulinum 20503	I	97.63	97.57	96.3	99.89	99.42	97.62	97.61	97.61	97.61	98.84	99.36	99.32	99.45	98.8	---	99.9	97.47	97.36	93.08	99.87	93.08	93.21	97.69	97.72	97.61	97.63	97.63	97.72	97.55	97.76	97.63	97.62	97.59	97.61	97.62	97.59	97.66	97.61	97.75	97.6	97.58	97.64	97.6	97.61	96.42	96.41	96.42	98.76
C. botulinum 20504	I	97.62	97.58	96.31	99.92	99.44	97.62	97.61	97.61	97.61	98.84	99.37	99.34	99.44	98.82	99.91	---	97.48	97.4	93.09	99.91	93.08	93.22	97.67	97.73	97.64	97.63	97.62	97.73	97.56	97.76	97.66	97.62	97.59	97.61	97.62	97.59	97.67	97.61	97.76	97.61	97.59	97.64	97.61	97.61	96.43	96.41	96.43	98.77
C. botulinum 20506	I	98.2	98.57	96.73	97.51	97.57	98.2	98.18	98.2	98.18	97.59	97.53	97.52	97.6	97.53	97.48	97.47	---	97.37	93.09	97.46	93.09	93.24	97.6	98.18	98.24	98.16	98.15	98.19	98.08	98.2	98.24	98.16	98.13	98.15	98.15	98.13	98.2	98.12	98.19	98.11	98.1	98.13	98.11	98.13	96.85	96.88	96.83	97.46
C. botulinum 20552	I	97.32	97.43	96.17	97.41	97.38	97.33	97.31	97.32	97.3	97.36	97.48	97.46	97.38	97.51	97.38	97.4	97.38	---	93.01	97.38	93.01	93.23	97.74	97.29	97.3	97.25	97.24	97.3	97.17	97.32	97.29	97.22	97.16	97.24	97.25	97.22	97.25	97.23	97.39	97.14	97.2	97.24	97.23	97.23	96.18	96.22	96.19	97.4
C. botulinum AM1195	I	93.14	93.14	93.2	93.1	93.12	93.12	93.15	93.13	93.13	93.13	93.11	93.1	93.12	93.13	93.09	93.09	93.1	93.01	---	93.09	99.88	97.01	93	93.12	93.11	93.14	93.13	93.12	93.11	93.13	93.1	93.14	93.13	93.13	93.13	93.13	93.07	93.13	93.14	93.09	93.14	93.14	93.13	93.12	93.15	93.17	93.19	93.1
C. botulinum AM1295	I	97.58	97.56	96.3	99.87	99.39	97.59	97.57	97.57	97.57	98.81	99.31	99.29	99.4	98.78	99.86	99.87	97.45	97.37	93.09	---	93.09	93.2	97.66	97.7	97.6	97.61	97.61	97.71	97.54	97.73	97.64	97.6	97.58	97.6	97.6	97.57	97.64	97.59	97.74	97.58	97.57	97.62	97.58	97.59	96.42	96.41	96.42	98.74
C. botulinum AM370	I	93.13	93.13	93.21	93.11	93.13	93.12	93.14	93.13	93.13	93.14	93.11	93.1	93.13	93.14	93.1	93.1	93.1	93.02	99.88	93.09	---	97.03	93.01	93.11	93.11	93.13	93.12	93.11	93.1	93.12	93.1	93.13	93.12	93.12	93.12	93.13	93.08	93.12	93.13	93.09	93.12	93.13	93.12	93.11	93.15	93.18	93.2	93.11
C. botulinum AM553	I	93.25	93.24	93.32	93.22	93.22	93.25	93.25	93.26	93.24	93.29	93.22	93.23	93.23	93.26	93.22	93.23	93.25	93.22	97.02	93.21	97.03	---	93.16	93.24	93.28	93.25	93.25	93.25	93.23	93.25	93.28	93.24	93.25	93.24	93.24	93.24	93.22	93.24	93.25	93.2	93.25	93.25	93.24	93.24	93.31	93.29	93.32	93.25
C. botulinum Mauritius	I	97.55	97.67	96.17	97.7	97.68	97.54	97.54	97.54	97.55	97.61	97.68	97.67	97.69	97.71	97.7	97.69	97.6	97.75	93.01	97.68	93.01	93.15	---	97.54	97.51	97.57	97.57	97.55	97.48	97.56	97.5	97.58	97.5	97.56	97.57	97.54	97.46	97.57	97.56	97.43	97.54	97.56	97.56	97.56	96.29	96.31	96.33	97.65
C. botulinum U21063	I	98.43	98.07	96.71	97.79	97.87	98.44	98.41	98.43	98.41	97.72	97.8	97.75	97.85	97.68	97.75	97.74	98.23	97.31	93.12	97.73	93.12	93.25	97.57	---	99.15	99.49	99.42	99.86	99.45	99.88	99.11	99.44	99.34	99.4	99.41	99.49	98.86	99.47	99.87	98.94	99.38	99.4	99.41	99.36	96.87	96.74	96.83	97.58
C. botulinum U21064	I	98.45	98.14	96.66	97.67	97.78	98.45	98.44	98.45	98.44	97.66	97.76	97.73	97.75	97.68	97.63	97.65	98.28	97.34	93.1	97.63	93.1	93.29	97.51	99.11	---	99.24	99.19	99.17	99.12	99.19	99.73	99.25	99.22	99.18	99.18	99.21	99.22	99.28	99.2	99.16	99.2	99.2	99.22	99.14	96.85	96.77	96.81	97.51
C. botulinum U21067	I	98.39	98.21	96.71	97.66	97.77	98.39	98.37	98.39	98.37	97.71	97.72	97.69	97.76	97.64	97.61	97.61	98.17	97.26	93.14	97.6	93.13	93.26	97.55	99.44	99.21	---	99.82	99.44	99.68	99.45	99.2	99.83	99.72	99.81	99.82	99.82	98.99	99.81	99.44	99.07	99.8	99.81	99.8	99.75	96.89	96.81	96.87	97.55
C. botulinum U21068	I	98.39	98.15	96.69	97.67	97.76	98.39	98.36	98.39	98.37	97.66	97.68	97.65	97.75	97.61	97.63	97.62	98.15	97.24	93.13	97.61	93.12	93.24	97.55	99.37	99.15	99.83	---	99.45	99.69	99.45	99.13	99.79	99.65	99.82	99.83	99.76	98.96	99.81	99.44	99.02	99.77	99.78	99.78	99.72	96.88	96.8	96.83	97.54
C. botulinum U21069	I	98.42	98.18	96.71	97.78	97.86	98.41	98.39	98.41	98.4	97.75	97.8	97.77	97.84	97.65	97.73	97.73	98.19	97.31	93.11	97.71	93.11	93.24	97.55	99.82	99.17	99.45	99.45	---	99.45	99.85	99.16	99.45	99.4	99.44	99.45	99.44	98.99	99.43	99.85	98.99	99.42	99.45	99.42	99.43	96.86	96.78	96.85	97.58
C. botulinum U21070	I	98.33	98.09	96.66	97.62	97.72	98.33	98.3	98.32	98.31	97.63	97.65	97.63	97.71	97.59	97.58	97.58	98.15	97.21	93.13	97.57	93.12	93.24	97.5	99.47	99.18	99.8	99.8	99.53	---	99.52	99.16	99.77	99.68	99.79	99.81	99.75	98.98	99.76	99.52	98.99	99.73	99.73	99.74	99.74	96.87	96.78	96.82	97.47
C. botulinum U21075	I	98.4	98.18	96.7	97.8	97.89	98.4	98.38	98.4	98.38	97.75	97.83	97.79	97.87	97.68	97.74	97.74	98.21	97.32	93.11	97.73	93.11	93.25	97.54	99.83	99.18	99.47	99.47	99.84	99.45	---	99.18	99.47	99.43	99.45	99.47	99.47	98.99	99.46	99.86	99	99.44	99.47	99.44	99.45	96.85	96.77	96.85	97.58
C. botulinum U21076	I	98.42	98.1	96.69	97.7	97.75	98.41	98.4	98.42	98.41	97.63	97.72	97.68	97.73	97.64	97.67	97.67	98.26	97.31	93.1	97.65	93.1	93.27	97.5	99.11	99.75	99.23	99.17	99.17	99.12	99.19	---	99.27	99.33	99.16	99.16	99.19	99.19	99.27	99.2	99.15	99.17	99.17	99.2	99.24	96.85	96.78	96.83	97.51
C. botulinum U21077	I	98.41	98.15	96.71	97.66	97.75	98.41	98.39	98.41	98.4	97.66	97.7	97.66	97.73	97.63	97.62	97.62	98.17	97.24	93.12	97.61	93.12	93.25	97.56	99.39	99.24	99.86	99.81	99.46	99.67	99.48	99.24	---	99.79	99.82	99.82	99.8	99.03	99.83	99.46	99.01	99.77	99.78	99.78	99.8	96.91	96.81	96.86	97.56
C. botulinum U21078	I	98.33	98.05	96.64	97.65	97.74	98.33	98.31	98.33	98.32	97.61	97.69	97.66	97.72	97.61	97.59	97.6	98.16	97.19	93.12	97.59	93.12	93.25	97.5	99.32	99.23	99.77	99.69	99.43	99.59	99.45	99.32	99.82	---	99.7	99.7	99.71	98.93	99.78	99.44	98.92	99.69	99.68	99.7	99.74	96.85	96.77	96.81	97.51
C. botulinum U21082	I	98.4	98.17	96.69	97.67	97.77	98.4	98.37	98.4	98.38	97.67	97.69	97.66	97.75	97.62	97.63	97.62	98.18	97.26	93.12	97.62	93.11	93.25	97.55	99.39	99.18	99.85	99.85	99.46	99.71	99.47	99.16	99.84	99.69	---	99.88	99.78	99	99.85	99.46	99.06	99.82	99.82	99.82	99.76	96.88	96.8	96.84	97.55
C. botulinum U21084	I	98.38	98.14	96.69	97.65	97.75	98.38	98.36	98.38	98.36	97.65	97.67	97.64	97.74	97.6	97.61	97.6	98.15	97.23	93.11	97.6	93.11	93.24	97.54	99.35	99.13	99.81	99.81	99.42	99.67	99.43	99.11	99.79	99.64	99.82	---	99.74	98.96	99.8	99.42	99.01	99.76	99.77	99.77	99.71	96.88	96.8	96.84	97.53
C. botulinum U21086	I	98.35	98.1	96.66	97.64	97.75	98.36	98.33	98.36	98.34	97.65	97.67	97.64	97.73	97.61	97.6	97.59	98.15	97.24	93.11	97.59	93.12	93.26	97.52	99.44	99.19	99.85	99.77	99.44	99.64	99.46	99.16	99.8	99.68	99.76	99.77	---	98.96	99.79	99.44	98.99	99.73	99.73	99.74	99.7	96.87	96.79	96.82	97.52
C. botulinum U21087	I	98.3	98.07	96.56	97.71	97.79	98.31	98.28	98.31	98.29	97.67	97.74	97.69	97.79	97.67	97.66	97.67	98.22	97.26	93.07	97.65	93.07	93.22	97.46	98.81	99.21	99.01	98.97	98.98	98.9	98.99	99.16	99.02	98.89	98.97	98.98	98.96	---	99.05	98.99	99.54	98.98	99	99	98.93	96.72	96.72	96.71	97.53
C. botulinum U21088	I	98.42	98.24	96.73	97.68	97.78	98.42	98.39	98.41	98.4	97.7	97.72	97.69	97.76	97.63	97.64	97.64	98.15	97.25	93.12	97.63	93.12	93.25	97.56	99.44	99.28	99.87	99.87	99.47	99.7	99.48	99.28	99.87	99.81	99.87	99.87	99.82	99.07	---	99.47	99.1	99.86	99.82	99.86	99.86	96.97	96.83	96.9	97.56
C. botulinum U21089	I	98.47	98.17	96.73	97.79	97.87	98.48	98.44	98.47	98.46	97.76	97.82	97.77	97.85	97.68	97.75	97.75	98.19	97.38	93.13	97.74	93.13	93.25	97.55	99.8	99.16	99.42	99.42	99.83	99.42	99.83	99.17	99.42	99.39	99.41	99.42	99.42	98.97	99.4	---	98.97	99.39	99.41	99.39	99.4	96.86	96.79	96.86	97.57
C. botulinum U21181	I	98.3	98.07	96.55	97.68	97.76	98.3	98.27	98.3	98.28	97.62	97.71	97.66	97.76	97.64	97.64	97.65	98.17	97.18	93.09	97.64	93.09	93.21	97.46	98.92	99.23	99.12	99.07	99.01	98.95	99.03	99.17	99.05	98.94	99.07	99.07	99.03	99.65	99.08	99.03	---	99.04	99.09	99.04	99.05	96.74	96.75	96.7	97.51
C. botulinum U21306	I	98.4	98.14	96.67	97.67	97.77	98.4	98.38	98.4	98.38	97.65	97.67	97.64	97.76	97.62	97.63	97.62	98.15	97.23	93.13	97.62	93.13	93.26	97.54	99.37	99.21	99.86	99.84	99.46	99.67	99.47	99.17	99.81	99.7	99.85	99.85	99.77	99.03	99.84	99.46	99.06	---	99.79	99.81	99.82	96.93	96.8	96.8	97.55
C. botulinum U21307	I	98.4	98.15	96.69	97.7	97.76	98.4	98.38	98.4	98.39	97.66	97.67	97.65	97.75	97.62	97.66	97.65	98.16	97.25	93.13	97.65	93.12	93.25	97.55	99.38	99.21	99.85	99.81	99.48	99.65	99.48	99.17	99.79	99.67	99.82	99.83	99.75	99.02	99.82	99.47	99.07	99.78	---	99.8	99.81	96.89	96.8	96.84	97.56
C. botulinum U21309	I	98.37	98.14	96.69	97.66	97.76	98.37	98.35	98.36	98.35	97.66	97.68	97.64	97.74	97.62	97.62	97.62	98.13	97.22	93.12	97.61	93.12	93.24	97.54	99.33	99.18	99.81	99.78	99.4	99.61	99.42	99.16	99.76	99.67	99.79	99.79	99.72	98.98	99.8	99.41	99.01	99.76	99.74	---	99.79	96.93	96.8	96.83	97.53
C. botulinum U21310	I	98.37	98.14	96.7	97.65	97.75	98.38	98.36	98.37	98.36	97.66	97.67	97.64	97.73	97.61	97.61	97.61	98.14	97.24	93.11	97.6	93.11	93.24	97.53	99.3	99.11	99.77	99.73	99.42	99.63	99.44	99.21	99.78	99.71	99.73	99.74	99.68	98.93	99.81	99.43	99.02	99.77	99.75	99.8	---	96.91	96.81	96.83	97.53
C. botulinum U21311	I	96.75	96.78	99.19	96.43	96.49	96.76	96.76	96.76	96.76	96.47	96.46	96.46	96.49	96.44	96.43	96.43	96.85	96.19	93.14	96.43	93.14	93.3	96.29	96.87	96.84	96.9	96.9	96.86	96.82	96.87	96.84	96.9	96.86	96.88	96.89	96.86	96.72	96.93	96.87	96.71	96.91	96.89	96.92	96.9	---	99.31	99.87	96.35
C. botulinum U21312	I	96.87	96.71	99.28	96.43	96.46	96.88	96.88	96.88	96.87	96.49	96.45	96.45	96.46	96.47	96.41	96.41	96.87	96.22	93.17	96.4	93.17	93.28	96.3	96.71	96.77	96.81	96.8	96.76	96.73	96.77	96.75	96.8	96.77	96.79	96.81	96.78	96.7	96.81	96.77	96.7	96.79	96.8	96.8	96.8	99.29	---	99.28	96.32
C. botulinum U21729	I	96.76	96.73	99.17	96.44	96.46	96.77	96.77	96.77	96.76	96.48	96.43	96.44	96.47	96.44	96.43	96.43	96.83	96.18	93.18	96.42	93.18	93.3	96.31	96.81	96.8	96.88	96.84	96.85	96.76	96.86	96.81	96.85	96.81	96.83	96.84	96.81	96.69	96.87	96.86	96.66	96.79	96.83	96.83	96.82	99.85	99.28	---	96.34
C. sp. U21066	I	97.5	97.46	96.34	98.75	98.76	97.51	97.5	97.49	97.5	98.64	98.72	98.69	98.77	98.56	98.75	98.75	97.46	97.38	93.1	98.74	93.1	93.24	97.62	97.55	97.5	97.54	97.53	97.56	97.45	97.56	97.5	97.54	97.5	97.53	97.53	97.51	97.51	97.53	97.56	97.46	97.51	97.53	97.52	97.52	96.35	96.34	96.34	---
C. sporogenes U20719	I	92.48	92.44	92.57	92.47	92.46	92.49	92.48	92.48	92.48	92.5	92.46	92.47	92.47	92.49	92.45	92.46	92.48	92.38	95.2	92.45	95.19	95.09	92.38	92.48	92.49	92.5	92.5	92.5	92.49	92.48	92.48	92.5	92.49	92.5	92.49	92.49	92.46	92.48	92.48	92.45	92.48	92.49	92.49	92.49	92.56	92.56	92.58	92.47
C. botulinum 230613	I	97.32	97.43	96.17	97.42	97.39	97.32	97.31	97.31	97.31	97.34	97.48	97.45	97.37	97.5	97.39	97.41	97.37	99.9	93.03	97.39	93.03	93.22	97.79	97.3	97.32	97.25	97.25	97.32	97.18	97.33	97.3	97.22	97.17	97.25	97.25	97.23	97.26	97.23	97.4	97.16	97.21	97.25	97.24	97.23	96.19	96.21	96.18	97.4
C. botulinum 657	I	96.74	96.69	99.51	96.42	96.45	96.73	96.73	96.75	96.72	96.45	96.38	96.38	96.45	96.45	96.38	96.39	96.77	96.19	93.35	96.38	93.34	93.44	96.27	96.64	96.69	96.72	96.68	96.69	96.61	96.71	96.67	96.69	96.65	96.67	96.69	96.64	96.59	96.72	96.74	96.52	96.64	96.66	96.68	96.67	99.32	99.37	99.25	96.36
C. botulinum Af84	I	98.41	98.09	96.61	97.65	97.77	98.4	98.4	98.41	98.4	97.64	97.76	97.72	97.75	97.66	97.61	97.63	98.19	97.32	93.25	97.6	93.25	93.41	97.51	99.18	99.88	99.26	99.21	99.19	99.11	99.21	99.83	99.24	99.27	99.22	99.22	99.22	99.28	99.25	99.22	99.14	99.18	99.17	99.19	99.19	96.85	96.78	96.81	97.55
C. botulinum ATCC 19397	I	97.63	97.59	96.41	99.45	99.63	97.64	97.63	97.63	97.64	98.86	99.73	99.73	99.64	98.88	99.44	99.42	97.57	97.4	93.16	99.41	93.16	93.31	97.68	97.75	97.75	97.75	97.75	97.81	97.68	97.83	97.71	97.71	97.69	97.75	97.74	97.72	97.73	97.73	97.85	97.67	97.72	97.72	97.73	97.73	96.48	96.41	96.47	98.75
C. botulinum ATCC 3502	I	97.56	97.59	96.4	99.37	99.62	97.56	97.54	97.55	97.55	98.86	99.62	99.6	99.62	98.78	99.35	99.32	97.55	97.43	93.12	99.33	93.12	93.25	97.66	97.69	97.72	97.64	97.62	97.72	97.56	97.73	97.7	97.63	97.62	97.61	97.61	97.6	97.68	97.64	97.76	97.59	97.61	97.61	97.61	97.62	96.49	96.41	96.47	98.75
C. botulinum Bf	I	96.82	96.75	99.81	96.39	96.45	96.82	96.82	96.83	96.82	96.42	96.43	96.44	96.46	96.48	96.39	96.4	96.81	96.2	93.25	96.38	93.24	93.38	96.22	96.75	96.73	96.75	96.74	96.76	96.66	96.77	96.72	96.74	96.68	96.73	96.74	96.71	96.58	96.72	96.78	96.54	96.68	96.73	96.71	96.72	99.18	99.37	99.22	96.36
C. botulinum CDC 1436	I	96.77	96.72	99.56	96.38	96.44	96.77	96.78	96.78	96.77	96.46	96.39	96.37	96.44	96.44	96.33	96.35	96.73	96.21	93.33	96.33	93.33	93.41	96.3	96.74	96.76	96.75	96.74	96.74	96.66	96.75	96.75	96.74	96.72	96.71	96.74	96.7	96.63	96.72	96.75	96.58	96.69	96.73	96.71	96.71	99.32	99.41	99.29	96.34
C. botulinum CDC 28012	I	99.74	98.27	96.79	97.6	97.61	99.77	99.73	99.79	99.76	97.61	97.61	97.59	97.63	97.67	97.6	97.61	98.19	97.29	93.2	97.59	93.2	93.31	97.52	98.36	98.38	98.36	98.36	98.37	98.25	98.39	98.36	98.36	98.29	98.35	98.36	98.32	98.27	98.35	98.45	98.23	98.33	98.36	98.34	98.34	96.77	96.87	96.78	97.47
C. botulinum CDC 28023	I	99.75	98.28	96.8	97.62	97.63	99.76	99.71	99.79	99.76	97.62	97.62	97.61	97.64	97.67	97.61	97.61	98.2	97.3	93.18	97.6	93.18	93.3	97.53	98.36	98.38	98.37	98.37	98.37	98.26	98.39	98.35	98.37	98.3	98.36	98.37	98.33	98.27	98.37	98.46	98.24	98.35	98.37	98.36	98.36	96.77	96.88	96.79	97.49
C. botulinum CDC 297	I	96.81	96.71	99.35	96.38	96.44	96.82	96.81	96.82	96.8	96.47	96.42	96.41	96.44	96.42	96.36	96.37	96.76	96.2	93.2	96.36	93.2	93.3	96.27	96.71	96.73	96.72	96.71	96.7	96.64	96.71	96.73	96.72	96.7	96.71	96.72	96.69	96.63	96.7	96.72	96.57	96.68	96.71	96.7	96.7	99.43	99.31	99.42	96.33
C. botulinum CDC 37457	I	99.78	98.29	96.81	97.64	97.66	99.76	99.76	99.78	99.77	97.65	97.66	97.64	97.68	97.69	97.63	97.64	98.19	97.32	93.22	97.62	93.22	93.34	97.55	98.37	98.4	98.38	98.38	98.38	98.26	98.4	98.37	98.38	98.31	98.37	98.38	98.34	98.28	98.38	98.47	98.25	98.36	98.38	98.37	98.37	96.8	96.91	96.81	97.52
C. botulinum CDC 37461	I	99.81	98.28	96.81	97.62	97.64	99.78	99.78	99.81	99.78	97.63	97.64	97.62	97.66	97.68	97.62	97.63	98.18	97.32	93.2	97.61	93.2	93.32	97.54	98.37	98.4	98.38	98.38	98.4	98.26	98.4	98.39	98.38	98.31	98.37	98.38	98.34	98.28	98.37	98.47	98.25	98.36	98.38	98.36	98.36	96.78	96.9	96.8	97.5
C. botulinum CDC 42961	I	99.82	98.3	96.84	97.63	97.64	99.8	99.77	99.82	99.8	97.64	97.64	97.63	97.66	97.68	97.64	97.64	98.21	97.33	93.29	97.62	93.29	93.4	97.56	98.37	98.4	98.38	98.38	98.4	98.28	98.39	98.39	98.39	98.32	98.37	98.38	98.34	98.29	98.37	98.47	98.26	98.36	98.37	98.37	98.37	96.81	96.91	96.82	97.49
C. botulinum CDC 48719	I	99.81	98.28	96.8	97.62	97.64	99.76	99.8	99.82	99.8	97.63	97.63	97.62	97.66	97.67	97.61	97.62	98.18	97.31	93.17	97.6	93.17	93.3	97.54	98.37	98.4	98.38	98.37	98.38	98.26	98.4	98.37	98.38	98.31	98.37	98.38	98.34	98.27	98.36	98.46	98.23	98.34	98.37	98.36	98.35	96.78	96.88	96.8	97.5
C. botulinum CDC 48761	I	99.79	98.31	96.83	97.65	97.66	99.73	99.78	99.79	99.79	97.65	97.66	97.64	97.68	97.69	97.64	97.64	98.21	97.34	93.23	97.62	93.23	93.34	97.55	98.38	98.43	98.39	98.39	98.4	98.27	98.41	98.41	98.39	98.32	98.38	98.39	98.35	98.29	98.38	98.49	98.25	98.37	98.38	98.37	98.37	96.81	96.91	96.82	97.52
C. botulinum CDC 52271	I	99.84	98.3	96.82	97.64	97.65	99.82	99.83	99.85	99.83	97.63	97.64	97.63	97.67	97.7	97.63	97.64	98.21	97.34	93.22	97.62	93.22	93.34	97.55	98.4	98.41	98.4	98.4	98.42	98.3	98.42	98.4	98.4	98.33	98.39	98.4	98.37	98.29	98.39	98.49	98.26	98.38	98.4	98.38	98.39	96.81	96.91	96.83	97.51
C. botulinum CDC 52298	I	99.77	98.28	96.82	97.62	97.64	99.76	99.75	99.78	99.76	97.65	97.64	97.61	97.66	97.69	97.62	97.63	98.19	97.32	93.24	97.6	93.23	93.35	97.55	98.37	98.41	98.38	98.38	98.39	98.26	98.39	98.39	98.38	98.31	98.37	98.38	98.34	98.28	98.37	98.47	98.25	98.36	98.37	98.36	98.36	96.79	96.9	96.82	97.49
C. botulinum CDC 54075	I	96.78	96.71	99.22	96.41	96.43	96.78	96.79	96.79	96.78	96.45	96.41	96.42	96.45	96.45	96.39	96.4	96.81	96.21	93.39	96.39	93.38	93.48	96.28	96.87	96.78	96.89	96.83	96.76	96.71	96.77	96.84	96.8	96.83	96.84	96.83	96.87	96.77	96.77	96.77	96.73	96.77	96.76	96.77	96.85	99.37	99.28	99.36	96.33
C. botulinum CDC 54088	I	97.65	97.66	96.39	98.73	98.88	97.65	97.65	97.65	97.65	98.51	98.72	98.72	98.87	98.49	98.66	98.65	97.61	97.32	93.19	98.64	93.19	93.32	97.48	97.81	97.79	97.76	97.75	97.83	97.67	97.83	97.79	97.76	97.72	97.75	97.75	97.74	97.8	97.74	97.85	97.74	97.7	97.75	97.73	97.73	96.48	96.54	96.56	98.55
C. botulinum CDC 54091	I	98.28	97.95	96.54	97.57	97.63	98.28	98.27	98.28	98.27	97.53	97.61	97.58	97.6	97.54	97.53	97.55	98.15	97.23	93.15	97.51	93.14	93.32	97.38	98.93	99.58	99.1	99.05	99.02	98.99	99.06	99.61	99.12	99.12	99.05	99.06	99.06	99.08	99.15	99.06	99.02	99.05	99.05	99.09	99.06	96.76	96.67	96.71	97.38
C. botulinum CFSAN002367	I	97.5	97.47	96.17	99.75	99.28	97.5	97.48	97.49	97.49	98.69	99.2	99.16	99.28	98.68	99.74	99.75	97.34	97.25	92.97	99.74	92.97	93.1	97.55	97.59	97.5	97.5	97.5	97.59	97.43	97.63	97.51	97.5	97.47	97.49	97.49	97.47	97.53	97.48	97.63	97.47	97.45	97.52	97.47	97.48	96.28	96.27	96.28	98.62
C. botulinum CFSAN002368 (CDC 297)	I	96.7	96.61	99.18	96.25	96.31	96.71	96.7	96.71	96.7	96.33	96.28	96.27	96.32	96.29	96.23	96.25	96.62	96.06	93.08	96.23	93.08	93.18	96.15	96.6	96.62	96.6	96.6	96.58	96.52	96.6	96.61	96.6	96.58	96.59	96.6	96.57	96.52	96.58	96.6	96.46	96.57	96.6	96.58	96.59	99.25	99.12	99.23	96.21
C. botulinum CFSAN002369	I	97.48	97.45	96.3	99.27	99.5	97.49	97.48	97.48	97.49	98.7	99.54	99.52	99.52	98.7	99.26	99.25	97.45	97.31	92.98	99.23	92.98	93.15	97.54	97.68	97.63	97.62	97.6	97.66	97.53	97.68	97.6	97.62	97.61	97.61	97.61	97.6	97.64	97.6	97.7	97.58	97.6	97.61	97.6	97.6	96.33	96.31	96.34	98.58
C. botulinum H04402 065	I	97.62	97.81	96.34	97.83	97.85	97.61	97.59	97.61	97.6	97.83	97.8	97.79	97.84	97.79	97.8	97.79	97.74	97.63	93.1	97.78	93.09	93.22	98.17	97.66	97.71	97.67	97.66	97.68	97.57	97.68	97.71	97.67	97.62	97.65	97.65	97.63	97.63	97.65	97.72	97.55	97.64	97.65	97.64	97.65	96.38	96.37	96.4	97.77
C. botulinum Hall	I	97.64	97.6	96.44	99.45	99.7	97.64	97.63	97.63	97.64	98.86	99.73	99.73	99.7	98.88	99.46	99.43	97.58	97.48	93.17	99.43	93.16	93.31	97.69	97.84	97.79	97.76	97.75	97.84	97.69	97.84	97.78	97.76	97.75	97.75	97.75	97.74	97.8	97.74	97.85	97.74	97.74	97.75	97.74	97.74	96.5	96.46	96.5	98.75
C. botulinum Kyoto-F	I	98.41	98.16	96.72	97.68	97.78	98.41	98.39	98.41	98.4	97.68	97.7	97.67	97.77	97.63	97.64	97.64	98.15	97.26	93.15	97.63	93.14	93.26	97.56	99.39	99.23	99.89	99.86	99.47	99.69	99.48	99.22	99.84	99.75	99.86	99.87	99.79	99.04	99.87	99.47	99.06	99.84	99.8	99.86	99.87	96.96	96.82	96.85	97.55
C. botulinum Langeland	I	97.33	97.45	96.19	97.43	97.4	97.33	97.32	97.32	97.32	97.36	97.49	97.48	97.4	97.51	97.41	97.42	97.38	99.92	93.04	97.4	93.04	93.24	97.8	97.31	97.33	97.27	97.27	97.33	97.19	97.34	97.31	97.24	97.18	97.27	97.27	97.24	97.28	97.25	97.41	97.17	97.23	97.27	97.25	97.25	96.2	96.22	96.2	97.42
C. botulinum Loch Maree	I	96.24	96.23	96.12	96.41	96.36	96.24	96.24	96.24	96.24	96.36	96.37	96.35	96.37	96.44	96.41	96.4	96.2	96.29	92.92	96.39	92.92	93.06	96.24	96.25	96.19	96.28	96.28	96.25	96.19	96.26	96.19	96.27	96.21	96.26	96.27	96.23	96.16	96.27	96.25	96.16	96.26	96.27	96.27	96.25	96.19	96.2	96.19	96.45
C. botulinum NCTC 2916	I	99.83	98.31	96.83	97.65	97.65	99.81	99.82	99.82	99.82	97.66	97.66	97.63	97.68	97.7	97.64	97.64	98.23	97.35	93.16	97.62	93.15	93.29	97.57	98.43	98.46	98.43	98.42	98.45	98.31	98.45	98.44	98.43	98.36	98.41	98.42	98.39	98.33	98.41	98.52	98.29	98.4	98.42	98.4	98.41	96.81	96.91	96.82	97.52
C. botulinum Okra	I	97.35	97.45	96.29	97.44	97.39	97.34	97.34	97.35	97.34	97.38	97.43	97.43	97.37	97.48	97.42	97.43	97.42	98.1	93.08	97.42	93.08	93.27	97.68	97.34	97.3	97.37	97.37	97.37	97.29	97.38	97.29	97.34	97.26	97.36	97.36	97.34	97.29	97.38	97.39	97.21	97.35	97.37	97.37	97.35	96.3	96.33	96.33	97.39
C. botulinum Prevot 594	I	92.51	92.48	92.66	92.49	92.48	92.52	92.52	92.52	92.52	92.53	92.45	92.45	92.49	92.51	92.44	92.45	92.48	92.4	95.26	92.44	95.26	95.19	92.4	92.48	92.5	92.51	92.51	92.49	92.49	92.49	92.49	92.5	92.49	92.5	92.51	92.5	92.49	92.5	92.49	92.49	92.5	92.5	92.5	92.5	92.61	92.59	92.63	92.48
C. sporogenes ATCC 15579	I	93.28	93.24	93.29	93.24	93.24	93.28	93.29	93.28	93.27	93.26	93.23	93.22	93.23	93.3	93.22	93.24	93.23	93.2	97.01	93.22	97.01	99.31	93.17	93.27	93.27	93.26	93.25	93.28	93.25	93.28	93.26	93.25	93.24	93.24	93.24	93.26	93.21	93.24	93.29	93.19	93.24	93.24	93.24	93.23	93.3	93.3	93.31	93.21
C. sporogenes DSM 795	I	92.48	92.43	92.57	92.46	92.47	92.48	92.47	92.47	92.47	92.5	92.46	92.47	92.46	92.48	92.45	92.45	92.48	92.37	95.15	92.44	95.15	95.06	92.36	92.45	92.49	92.52	92.51	92.49	92.49	92.49	92.47	92.5	92.48	92.51	92.51	92.52	92.46	92.51	92.49	92.46	92.5	92.5	92.51	92.51	92.58	92.54	92.59	92.48
C. sporogenes PA 3679	I	92.46	92.41	92.46	92.42	92.44	92.47	92.46	92.45	92.46	92.42	92.38	92.39	92.44	92.46	92.37	92.38	92.46	92.36	95.17	92.37	95.17	95.09	92.33	92.42	92.39	92.49	92.45	92.46	92.42	92.47	92.41	92.45	92.41	92.45	92.45	92.45	92.39	92.48	92.47	92.38	92.43	92.43	92.46	92.45	92.51	92.52	92.52	92.47
C. botulinum 10178	II	84.07	83.95	84.17	83.55	83.67	84	84	84.02	84.05	83.72	83.56	83.57	83.53	83.51	83.65	83.64	83.83	83.94	83.63	83.68	83.59	83.71	84.35	84.05	83.95	84.03	83.99	84.02	84	83.99	83.91	84	83.96	83.98	83.98	84.01	84.07	84	83.99	84.04	83.98	84	83.97	83.96	83.95	83.94	83.92	83.75
C. botulinum 20536	II	84.06	83.91	84.08	83.61	83.75	84.02	84.07	84.05	84.05	83.8	83.69	83.77	83.67	83.73	83.67	83.6	83.69	84.39	83.47	83.71	83.48	83.61	84.06	83.81	83.91	83.8	83.82	83.71	83.74	83.79	83.88	83.81	83.79	83.79	83.79	83.84	83.96	83.8	83.94	83.82	83.79	83.8	83.8	83.78	83.77	83.87	83.84	83.66
C. botulinum 20541	II	84.2	84.04	84.42	83.59	83.72	84.07	84.13	84.14	84.15	83.68	83.7	83.74	83.63	83.65	83.65	83.63	83.97	84.13	83.5	83.7	83.49	83.5	83.87	84.12	84.06	84.06	84.12	84.04	84.1	84.08	84.01	84.1	84.05	84.09	84.09	84.1	84.08	84.09	84.08	84.06	84.06	84.08	84.08	84.04	83.91	84.02	83.97	83.6
C. botulinum 20544	II	83.93	83.77	84.13	83.46	83.6	83.89	83.93	83.88	83.93	83.54	83.52	83.55	83.46	83.56	83.55	83.47	83.81	84.12	83.4	83.57	83.45	83.61	84.03	83.96	83.89	83.96	83.85	83.87	83.89	83.88	83.81	83.91	83.84	83.87	83.84	83.94	83.88	83.88	83.88	83.89	83.85	83.88	83.89	83.85	83.76	83.86	83.86	83.66
C. botulinum 20547	II	84.27	84.22	84.27	84	84.02	84.25	84.28	84.26	84.23	84.06	84.02	84	83.95	83.94	84	83.99	83.9	84.58	83.72	84.04	83.71	83.66	84.27	84.06	84.13	84.06	84.07	84.05	84.09	84.06	84.03	84.07	84.06	84.08	84.07	84.09	84.08	84.06	84.07	84.12	84.06	84.06	84.06	84.06	84	84.07	84.07	83.94
C. botulinum 20549	II	83.79	83.51	83.82	83.1	83.17	83.7	83.75	83.72	83.76	83.28	83.12	83.04	83.06	83.21	83.15	83.18	83.4	83.8	83.39	83.23	83.37	83.54	83.8	83.71	83.67	83.77	83.8	83.7	83.83	83.71	83.65	83.82	83.76	83.82	83.8	83.82	83.72	83.8	83.71	83.7	83.8	83.8	83.8	83.76	83.62	83.63	83.63	83.33
C. botulinum 20675	II	84.27	84.13	84.29	83.87	83.98	84.23	84.25	84.22	84.25	83.99	83.92	83.97	83.83	83.94	83.95	83.88	83.85	84.65	83.66	83.95	83.72	83.61	84.24	83.92	84.09	83.92	83.86	83.84	83.88	83.85	83.96	83.9	83.85	83.85	83.85	83.92	84.01	83.88	84	83.9	83.85	83.88	83.88	83.84	83.96	84	84.06	83.83
C. botulinum K15	II	84.14	84.04	84.29	83.6	83.62	84.13	84.18	84.13	84.14	83.96	83.77	83.8	83.58	83.78	83.61	83.64	83.9	84.33	83.42	83.69	83.43	83.57	84.13	83.98	83.92	84.09	84.08	83.98	84.05	83.98	83.88	84.09	84.04	84.1	84.07	84.14	84	84.07	83.98	84.21	84.15	84.22	84.22	84.22	84.06	84.12	84.04	83.67
C. botulinum K3	II	83.97	83.69	83.91	83.18	83.2	83.78	83.87	83.89	83.9	83.77	83.53	83.52	83.11	83.3	83.32	83.25	83.54	84.19	83.59	83.37	83.53	83.66	83.89	83.91	83.81	83.94	83.95	83.74	83.92	83.8	83.74	83.95	83.87	83.91	83.9	83.97	83.81	83.93	83.8	84.07	84.16	84.2	84.2	84.14	83.67	83.71	83.73	83.48
C. botulinum Alaska E43	II	83.12	82.88	83.38	82.42	82.53	83.12	83.19	83.1	83.11	82.68	82.47	82.47	82.47	82.49	82.41	82.43	82.84	83.07	82.62	82.46	82.63	82.59	83.24	83.09	83.08	83.08	83.08	83.09	83.11	83.09	83.03	83.08	83.06	83.09	83.07	83.13	83.03	83.08	83.09	83.04	83.06	83.08	83.08	83.08	82.98	83.07	82.96	82.52
C. botulinum Beluga	II	83.45	83.32	83.25	82.49	82.95	83.43	83.52	83.43	83.44	83.33	83.32	83.34	82.87	82.71	82.48	82.51	83	84.04	82.79	82.54	82.8	82.65	83.09	83.28	83.32	83.36	83.36	83.28	83.41	83.28	83.26	83.36	83.36	83.4	83.35	83.41	83.32	83.36	83.28	83.69	83.73	83.73	83.73	83.73	83.12	83.17	83.11	82.77
C. botulinum CDC 66177	II	84.54	84.72	84.03	83.51	83.78	84.46	84.47	84.45	84.46	83.88	83.75	83.74	83.7	83.75	83.5	83.49	83.85	84.2	84.05	83.54	84.03	83.17	83.94	84.49	84.04	84.49	84.49	84.48	84.49	84.49	83.99	84.49	84.52	84.49	84.49	84.46	84.56	84.49	84.49	84.54	84.49	84.49	84.49	84.49	83.83	83.88	83.88	84.12
C. botulinum Eklund 17B	II	85.8	86.42	85.79	84.67	84.94	85.61	85.63	85.61	85.62	84.84	84.87	84.9	84.86	85.55	84.69	84.73	85.74	83.25	85.27	84.7	85.27	85.1	83.25	83.59	83.66	83.59	83.59	83.59	83.63	83.59	83.7	83.59	83.59	83.59	83.57	83.63	83.64	83.59	83.6	83.62	83.59	83.59	83.59	83.57	83.27	83.26	83.31	83.08
C. botulinum Eklund 202F	II	84	83.36	84.3	83.07	83.26	83.8	83.94	83.86	83.86	83.47	83.21	83.27	83.24	82.96	83.12	83.06	83.09	83.46	82.64	83.15	82.61	82.49	83.23	83.4	84.19	83.59	83.58	83.31	83.49	83.34	84.18	83.58	83.95	83.54	83.55	83.51	83.56	83.56	83.34	83.57	83.54	83.56	83.56	83.54	83.18	83.31	83.27	82.88
C. botulinum KAPB-3	II	86.52	86.01	86.24	84.89	85.09	86.35	86.4	86.38	86.4	85.22	84.99	85.05	85.04	85.65	84.89	84.9	85.83	84.11	85.81	84.94	85.81	85.24	83.98	84.61	84.12	84.6	84.59	84.6	84.65	84.6	84.18	84.59	84.64	84.59	84.58	84.64	84.61	84.59	84.61	84.59	84.59	84.59	84.59	84.59	83.95	84	84.03	84.17
C. botulinum 1873	III	83.44	83.42	83.21	83.2	83.12	83.31	83.41	83.37	83.37	83.1	83.23	83.22	83.06	83.38	83.25	83.23	83.36	83.44	83.26	83.39	83.16	83.22	83.37	83.73	83.59	83.59	83.51	83.61	83.62	83.6	83.58	83.58	83.57	83.53	83.52	83.64	83.68	83.66	83.6	83.66	83.58	83.66	83.6	83.53	83.29	83.07	83.29	83.21
C. botulinum BKT015925	III	83.49	83.16	83.23	83.3	83.27	83.41	83.47	83.43	83.4	83.47	83.28	83.22	83.19	83.39	83.35	83.29	83.15	83.35	83.15	83.54	83.03	83.17	83.07	83.11	83.33	83.28	83.23	83.36	83.33	83.35	83.34	83.38	83.33	83.24	83.24	83.27	83.31	83.44	83.35	83.42	83.36	83.44	83.39	83.33	83.47	83.38	83.46	83.26
C. botulinum BKT028387	III	83.6	83.47	83.45	83.4	83.34	83.52	83.63	83.55	83.45	83.52	83.44	83.28	83.29	83.59	83.42	83.49	83.31	83.38	83.31	83.61	83.17	83.36	83.04	83.51	83.43	83.46	83.47	83.47	83.43	83.46	83.49	83.51	83.47	83.48	83.48	83.43	83.33	83.51	83.44	83.52	83.48	83.51	83.48	83.47	83.56	83.46	83.51	83.4
C. botulinum BKT12695	III	82.85	83.09	82.88	82.57	82.63	82.72	82.82	82.89	82.74	82.65	83.62	83.62	82.64	82.5	82.83	82.81	82.67	82.7	83.26	83	83.03	83.21	83.09	82.85	82.83	82.89	82.84	82.85	82.91	82.82	82.9	82.91	82.91	82.91	82.89	82.83	82.98	82.93	82.78	82.96	82.9	82.92	82.84	82.9	82.88	83.06	82.69	82.84
C. botulinum CCUG 7971	III	83.68	83.54	83.64	83.63	83.3	83.42	83.6	83.62	83.53	83.34	83.39	83.32	83.24	83.56	83.74	83.74	83.5	83.31	83.38	83.9	83.26	83.08	83.16	83.71	83.64	83.61	83.59	83.63	83.53	83.61	83.68	83.65	83.58	83.55	83.57	83.56	83.63	83.67	83.6	83.64	83.59	83.67	83.61	83.59	83.55	83.53	83.54	83.41
C. botulinum DC5	III	83.54	83.71	83.35	83.43	83.45	83.13	83.31	83.23	83.22	83.43	83.52	83.51	83.33	83.77	83.52	83.52	83.5	83.27	83.57	83.65	83.51	83.4	83.37	83.63	83.83	83.51	83.48	83.75	83.58	83.6	83.78	83.53	83.48	83.43	83.46	83.49	83.7	83.62	83.65	83.73	83.54	83.62	83.56	83.5	83.65	83.65	83.69	83.41
C. botulinum Eklund	III	82.51	82.21	82.41	81.96	82.1	82.38	82.39	82.49	82.31	82.13	82.21	82.1	82.07	82.28	82.17	82.17	82.44	82.28	82.77	82.33	82.49	82.79	82.78	82.62	82.46	82.61	82.56	82.64	82.66	82.59	82.62	82.63	82.65	82.62	82.59	82.6	82.73	82.66	82.54	82.7	82.63	82.66	82.56	82.63	82.74	82.61	82.58	82.47
C. botulinum It1	III	82.52	82.64	82.83	82.42	82.52	82.36	82.59	82.45	82.45	82.23	82.6	82.57	82.44	82.35	82.44	82.46	82.58	82.49	82.39	82.65	82.32	83.03	82.25	82.68	82.67	82.76	82.73	82.59	82.66	82.59	82.62	82.73	82.69	82.69	82.69	82.69	82.64	82.74	82.56	82.65	82.69	82.74	82.72	82.69	82.89	82.62	82.86	82.33
C. botulinum Sp77	III	83.67	83.42	83.33	83.39	83.39	83.54	83.6	83.67	83.51	83.6	83.45	83.35	83.37	83.5	83.53	83.5	83.29	83.48	83.28	83.73	83.1	83.31	83.21	83.58	83.51	83.46	83.41	83.58	83.54	83.55	83.54	83.58	83.53	83.44	83.42	83.47	83.41	83.65	83.53	83.62	83.57	83.65	83.56	83.53	83.6	83.5	83.56	83.44
C. botulinum Stockholm	III	83.43	83.58	83.14	83.17	83.11	83.36	83.47	83.43	83.37	83.05	83.28	83.22	83.01	83.51	83.26	83.31	83.45	83.39	83	83.39	82.87	83.17	83.45	83.54	83.41	83.6	83.48	83.49	83.57	83.48	83.51	83.54	83.51	83.5	83.48	83.57	83.73	83.64	83.45	83.73	83.61	83.64	83.58	83.51	83.35	83.26	83.33	83.11
C. botulinum V891	III	83.43	83.3	83.14	83.35	83.21	83.41	83.48	83.41	83.39	83.35	83.25	83.19	83.13	83.47	83.38	83.4	83.21	83.27	83.16	83.46	83.1	83.16	83.06	82.96	83.34	83.35	83.31	83.25	83.36	83.24	83.33	83.42	83.39	83.31	83.31	83.34	83.47	83.46	83.21	83.6	83.43	83.46	83.42	83.39	83.42	83.37	83.41	83.17
C. novyi NT	III	82.66	82.57	82.7	82.41	82.66	82.49	82.64	82.54	82.57	82.34	82.59	82.58	82.53	82.34	82.53	82.4	82.53	82.43	82.54	82.76	82.44	83.14	82.43	82.86	82.64	82.84	82.77	82.69	82.72	82.65	82.68	82.82	82.78	82.75	82.75	82.79	82.64	82.88	82.67	82.65	82.75	82.88	82.79	82.75	82.88	82.67	82.88	82.55
C. argentinense CDC 2741	IV	87.38	87.51	87.53	86.97	87.04	87.22	87.26	87.26	87.26	87.12	87.18	87.18	87.16	87.02	86.97	86.94	87.6	87.27	87.33	86.93	87.33	87.28	87.61	87.29	87.45	87.46	87.45	87.3	87.47	87.29	87.46	87.45	87.46	87.46	87.45	87.44	87.45	87.45	87.36	87.45	87.46	87.45	87.45	87.46	87.56	87.59	87.57	87.36
C. baratii Sullivan	V	84.46	84.53	83.9	84.2	84.1	84.45	84.49	84.46	84.47	84.3	84.08	84.16	84.08	83.97	84.2	84.2	84.22	84.13	83.93	84.25	83.92	84.07	84.39	84.27	84.28	84.33	84.27	84.41	84.31	84.27	84.23	84.35	84.19	84.3	84.3	84.31	84.39	84.3	84.27	84.37	84.3	84.3	84.31	84.3	84.2	83.96	84.14	84.69
C. butyricum 5521	VI	83.4	82.59	82.99	81.56	81.61	83.23	83.51	83.37	83.4	81.55	81.53	82.13	82.13	81.35	81.57	81.63	82.4	83.27	83.07	81.76	83.01	82.1	82.36	83.14	82.55	83.03	83	83.14	83.03	83.14	82.52	83.03	83.03	83.03	83.03	83.03	83.15	83.03	83.14	83.15	83.03	83.03	83.03	83.03	82.98	83.1	82.94	82.39
C. butyricum BL 5262	VI	83.44	82.64	83.14	81.67	81.72	83.28	83.55	83.41	83.49	81.66	81.65	82.24	82.24	81.55	81.68	81.68	82.48	83.32	83.13	81.86	83.07	82.2	82.36	83.19	82.62	83.09	83.05	83.19	83.09	83.19	82.59	83.09	83.09	83.09	83.08	83.09	83.2	83.09	83.19	83.2	83.09	83.09	83.09	83.09	83.09	83.21	83.05	82.45
C. butyricum 60E.3	VI	83.22	83.17	83.03	82.86	83.06	83.17	83.3	83.15	83.28	83.19	83.13	83.15	82.99	82.62	82.95	82.89	83.35	82.47	82.56	83	82.59	82.5	83.21	83.14	83.19	83.31	83.12	82.94	83.17	83	83.16	83.24	83.17	83.17	83.17	83.24	83.21	83.24	83	83.21	83.17	83.24	83.24	83.17	83.15	83.25	83.27	82.99
C. butyricum DKU-01	VI	82.81	82.7	83.22	82.07	82.23	82.67	83.11	82.81	82.9	82.28	82.15	82.13	82.24	82.04	82.08	82.08	82.96	82.47	82.24	82.38	82.17	82.26	82.66	82.69	82.81	82.82	82.74	82.66	82.77	82.7	82.84	82.82	82.77	82.77	82.81	82.77	82.84	82.77	82.7	82.84	82.77	82.77	82.77	82.77	82.96	82.92	82.99	82.02
C. butyricum DSM 10702	VI	83.36	83.17	83.51	82.88	82.93	83.16	83.3	83.36	83.38	83.03	82.94	82.97	82.97	82.73	82.92	82.97	83.48	82.72	82.93	83.07	82.81	83.12	83	83.42	83.2	83.43	83.34	83.4	83.46	83.43	83.32	83.46	83.46	83.46	83.46	83.46	83.47	83.46	83.43	83.47	83.46	83.46	83.42	83.46	83.41	83.45	83.36	83.01
Acetobacter woodii DSM 1030		84.05	83.64	83.68	84.05	84.05	84.05	84.05	84.05	84.05	84.05	84.05	84.05	84.05	84.17	84.05	84.05	83.51	85.47	86.25	84.11	86.25	86.5	83.79	84.05	84.05	85.36	85.36	84.05	85.36	84.05	84.05	85.36	85.36	85.36	85.36	85.36	85.36	85.36	84.05	85.36	85.36	85.36	85.36	85.36	83.5	83.68	83.64	85.33
C. sp. (hastiforme) U20725		84.6	84.49	85.25	84.62	84.77	84.52	84.56	84.54	84.57	84.74	85.15	85.14	84.77	85.35	84.63	84.65	84.33	84.54	84.86	84.7	84.88	85.21	84.63	84.83	84.8	84.94	84.93	84.84	85	84.83	84.84	84.94	84.94	84.93	84.93	84.95	84.85	84.94	84.83	84.9	84.94	84.94	84.93	84.93	84.65	84.72	84.65	84.56
C. acetobutylicum ATCC 824		84.12	83.8	83.56	83.71	83.93	83.88	84.13	84.03	84.01	83.83	84.01	83.88	83.79	83.97	83.8	83.65	84.05	83.58	84.38	83.83	84.31	84.46	83.89	84.07	84.15	84.22	84.2	84.04	84.22	84.08	84.08	84.27	84.17	84.13	84.19	84.17	84.15	84.13	84.06	84.14	84.13	84.13	84.13	84.13	83.61	83.61	83.77	83.94
C. acetobutylicum DSM 1731		84.11	83.79	83.56	83.71	83.93	83.88	84.13	84.02	84.01	83.83	84	83.88	83.79	83.97	83.8	83.65	84.05	83.58	84.38	83.83	84.3	84.4	83.89	84.07	84.15	84.22	84.2	84.04	84.21	84.08	84.08	84.27	84.17	84.12	84.19	84.16	84.15	84.12	84.06	84.14	84.12	84.12	84.12	84.12	83.61	83.6	83.77	83.94
C. acetobutylicum EA 2018		84.14	83.82	83.6	83.67	83.93	83.9	84.16	84.03	84.03	83.85	84	83.88	83.81	83.93	83.75	83.6	84.07	83.56	84.38	83.81	84.27	84.4	83.87	84.09	84.14	84.23	84.2	84.06	84.24	84.1	84.11	84.29	84.19	84.15	84.21	84.19	84.17	84.15	84.08	84.16	84.15	84.15	84.15	84.15	83.65	83.64	83.78	83.92
C. autoethanogenum DSM 10061		83.63	83.77	83.38	83.4	83.77	83.7	83.86	83.66	83.66	83.96	83.97	83.87	83.71	83.71	83.4	83.42	83.1	83.42	82.36	83.39	82.32	83.78	83.58	83.57	83.18	83.33	83.4	83.57	83.76	83.57	83.15	83.36	83.28	83.28	83.33	83.61	83.27	83.28	83.57	83.26	83.28	83.28	83.28	83.28	83.98	83.19	84.07	83.48
C. beijerinckii Maddingley MBC-3426		85	84.7	84.54	84.18	84.77	84.76	84.97	84.96	84.98	84.3	84.74	84.83	84.72	84.28	84.43	84.21	85.07	84.03	84.28	84.49	84.18	84.65	84.77	85.16	84.97	85.31	85.3	85.02	85.21	85.02	84.99	85.3	85.22	85.23	85.28	85.3	85.03	85.33	85.02	85.02	85.23	85.33	85.24	85.23	84.47	84.34	84.57	84.4
C. beijerinckii NCIMB 8052		83.28	83.23	83.27	83.31	83.39	83.28	83.34	83.26	83.29	83.23	83.37	83.06	83.12	82.76	83.29	83.31	83.17	83.05	82.83	83.18	82.77	82.88	82.9	83.31	83.36	83.37	83.36	83.33	83.43	83.3	83.43	83.4	83.37	83.37	83.37	83.37	83.37	83.4	83.3	83.37	83.37	83.4	83.4	83.37	83.44	83.47	83.3	83.26
C. carboxidivorans P7		83.05	83.45	83.13	83.14	83.11	82.99	83.08	83	83.02	83.03	83.13	83.03	83.07	83.06	83.12	83.15	83.16	83.12	83.22	83.21	83.19	84.44	82.98	83.13	83.11	83.22	83.22	83.09	83.23	83.1	83.14	83.22	83.21	83.22	83.21	83.19	83.24	83.23	83.11	83.26	83.22	83.21	83.21	83.21	83.22	83.11	83.2	83.05
C. carboxidivorans P7T		83.08	83.43	82.94	83.27	83.29	83.04	83.14	83.04	83.06	83.15	83.28	83.18	83.21	83.15	83.28	83.34	83.02	83.21	83.39	83.35	83.35	83.4	83	83.16	83.16	83.22	83.22	83.14	83.21	83.15	83.2	83.24	83.21	83.22	83.19	83.19	83.26	83.22	83.15	83.28	83.21	83.22	83.22	83.21	82.9	82.94	83	83.26
C. celatum DSM 1785		82.58	82.77	83.19	83.26	83.65	82.58	82.58	82.58	82.58	83.69	83.22	83.21	83.54	83	83.22	83.23	82.62	83.09	83.15	83.23	83.15	82.85	82.44	82.67	82.6	82.59	82.59	82.79	82.64	82.66	82.6	82.59	82.59	82.59	82.59	82.59	82.72	82.59	82.67	82.71	82.58	82.59	82.59	82.59	83.14	83.23	83.14	83.44
C. cellulovorans 743B (CP002160)		83.75	82.94	82.49	83.23	83.42	83.4	83.62	83.56	83.52	83	83.48	83.29	83.24	83.31	83.27	83.24	82.75	82.72	83.35	83.33	83.18	82.92	83.27	84.24	84.09	84.22	84.18	84.24	84.85	84.24	84.12	84.21	84.74	84.43	84.11	84.74	83.85	84.14	84.24	83.85	84.14	84.14	84.14	84.14	82.14	82.41	82.39	83.3
C. cellulovorans 743B (BABR)		85.01	84.18	83.43	84.49	84.71	84.53	84.74	84.74	84.7	84.41	84.72	84.62	84.58	84.56	84.54	84.62	84.13	83.7	84.74	84.71	84.69	84.07	84.47	85.25	85	85.34	85.32	85.19	85.7	85.22	85.01	85.34	85.72	85.48	85.24	85.62	84.92	85.27	85.22	84.92	85.27	85.27	85.28	85.27	83.17	83.37	83.43	84.63
C. colicanis 209318		82.67	82.66	82.55	82.59	82.44	82.64	82.74	82.67	82.64	82.55	82.49	82.49	82.47	82.33	82.59	82.59	82.56	82.29	82.35	82.62	82.31	82.53	82.47	82.63	82.64	82.62	82.63	82.66	82.57	82.66	82.64	82.62	82.62	82.59	82.68	82.62	82.62	82.62	82.65	82.62	82.62	82.62	82.59	82.62	82.56	82.49	82.57	82.19
C. intestinale URNW		83.76	83.93	83.24	83.43	83.01	83.52	83.76	83.75	83.71	83.7	83.37	83.32	83.33	82.8	83.39	83.47	83.62	83.57	84.09	83.45	84.07	83.93	83.52	83.64	83.51	83.6	83.54	83.46	83.59	83.5	83.54	83.65	83.58	83.58	83.62	83.61	83.54	83.65	83.5	83.54	83.58	83.65	83.65	83.58	83.53	83.6	83.56	83.74
C. kluyveri DSM555		83.46	82.75	82.33	81.36	81.52	83.29	83.38	83.34	83.35	81.26	81.55	81.4	81.37	81.45	81.42	81.41	82.37	83.37	83.53	81.55	83.37	82.67	81.13	83.19	81.8	83.19	83.25	83.08	83.1	83.12	81.87	83.23	83.19	83.19	83.22	83.2	83.1	83.22	83.15	83.1	83.18	83.21	83.22	83.18	82.43	82.15	82.43	83.37
C. kluyveri NBRC 12016		83.46	82.76	82.33	81.36	81.52	83.29	83.38	83.35	83.35	81.27	81.56	81.41	81.37	81.45	81.42	81.41	82.37	83.37	83.53	81.55	83.37	82.67	81.13	83.19	81.81	83.19	83.25	83.09	83.1	83.12	81.87	83.23	83.19	83.19	83.23	83.2	83.1	83.22	83.15	83.1	83.19	83.22	83.22	83.19	82.43	82.15	82.44	83.37
C. ljungdahlii DSM 13528		82.94	83.43	82.77	82.91	83.08	82.89	82.97	82.88	82.8	83.23	83.4	83.27	82.96	83.61	82.98	82.95	83.32	83.2	82.45	83.08	82.33	84.25	83.27	83.05	82.97	83.2	83.23	83.07	83.11	83.05	83.02	83.23	83.14	83.16	83.18	83.07	83.23	83.16	83.05	83.2	83.16	83.09	83.08	83.14	83.07	82.75	83.07	83.19
C. pasteurianum BC1		82.66	82.81	83.32	82.28	82.59	82.52	82.62	82.44	82.43	82.43	82.56	82.44	82.38	82.84	82.35	82.33	82.78	82.79	83.24	82.49	83.12	83.1	82.86	82.64	82.86	82.87	82.84	82.63	82.88	82.63	82.83	82.86	82.88	82.84	82.88	82.81	82.94	82.83	82.63	82.98	82.84	82.83	82.92	82.83	82.86	83.05	82.97	82.82
C. pasteurianum DSM 525		84.56	84.29	84.87	84.33	84.4	84.27	84.35	84.3	84.36	84.38	84.54	84.28	84.25	84.75	84.33	84.39	84.48	84.45	84.26	84.47	84.2	84.52	84.71	84.72	84.65	84.78	84.88	84.8	84.81	84.72	84.84	84.88	84.83	84.88	84.82	84.81	84.86	84.88	84.72	84.81	84.88	84.84	84.84	84.83	85.13	84.82	85.02	84.52
C. perfringens ATCC 13124		81.36	81.24	81.42	81.04	81.17	81.27	81.41	81.35	81.35	81.14	81.17	81.22	81.17	81.06	81.07	81.04	81.18	80.98	80.96	81.14	80.95	80.88	81.23	81.21	81.28	81.24	81.28	81.18	81.25	81.17	81.28	81.28	81.24	81.24	81.28	81.24	81.25	81.28	81.18	81.21	81.24	81.28	81.28	81.24	81.51	81.35	81.55	81.06
C. perfringens B str ATCC 3626		81.31	81.52	81.56	81.42	81.57	81.22	81.39	81.31	81.23	81.65	81.67	81.6	81.6	81.48	81.41	81.41	81.64	81.3	80.72	81.51	80.54	80.96	81.61	81.46	81.53	81.55	81.55	81.42	81.57	81.45	81.57	81.55	81.55	81.55	81.55	81.55	81.64	81.55	81.46	81.64	81.55	81.55	81.55	81.55	81.6	81.4	81.59	81.63
C. perfringens F262		82.58	82.53	83.26	82.23	82.33	82.6	82.58	82.58	82.54	82.41	82.37	82.38	82.35	82.42	82.28	82.31	82.52	82.35	82.05	82.35	81.96	81.99	82.46	82.42	82.47	82.55	82.53	82.36	82.52	82.38	82.47	82.6	82.5	82.5	82.6	82.5	82.52	82.53	82.39	82.52	82.5	82.53	82.53	82.5	83.3	83.3	83.33	82.51
C. perfringens CPE str F4969		81.08	81.37	81.37	81.19	81.37	81.01	81.15	81.16	81.04	81.35	81.44	81.37	81.28	81.19	81.18	81.26	81.43	80.99	80.79	81.17	80.79	81.16	81.38	81.26	81.45	81.35	81.44	81.22	81.37	81.25	81.36	81.46	81.35	81.35	81.46	81.35	81.45	81.35	81.26	81.45	81.35	81.35	81.35	81.35	81.37	81.31	81.46	81.26
C. perfringens C str JGS 1495		80.87	81.15	81.44	81.13	81.07	80.86	80.93	80.88	80.79	81.13	81.2	81.14	81.07	80.88	81.16	81.23	81.24	81.13	80.63	81.21	80.47	80.96	81.28	81.07	81.11	81.13	81.16	80.99	81.13	81.03	81.1	81.15	81.12	81.12	81.16	81.12	81.1	81.15	81.03	81.1	81.12	81.15	81.16	81.12	81.49	81.3	81.5	81.13
C. perfringens D str JGS 1721		81.61	81.36	81.86	81.35	81.31	81.57	81.58	81.62	81.54	81.4	81.42	81.29	81.34	81.23	81.32	81.27	81.48	81.24	80.85	81.33	80.69	81.03	81.47	81.34	81.31	81.34	81.34	81.29	81.43	81.33	81.4	81.44	81.35	81.35	81.44	81.35	81.39	81.42	81.33	81.39	81.38	81.42	81.42	81.35	81.96	81.85	81.91	81.36
C. perfringens E str JGS 1987		80.84	81.16	81.41	81.27	81.31	80.81	80.87	80.92	80.8	81.23	81.39	81.34	81.22	81.07	81.3	81.34	81.25	81.03	80.68	81.25	80.69	81.12	81.33	81.04	81.18	81.08	81.21	80.97	81.09	80.99	81.09	81.23	81.08	81.08	81.23	81.08	81.08	81.12	81	81.1	81.08	81.14	81.12	81.08	81.51	81.34	81.62	81.23
C. perfringens JJC		82.14	82.32	82.27	82.19	82.28	82.1	82.15	82.14	82.1	82.43	82.31	82.3	82.31	82.44	82.18	82.17	82.38	82.39	81.57	82.2	81.49	81.78	82.48	82.34	82.36	82.43	82.44	82.32	82.46	82.33	82.39	82.43	82.43	82.44	82.43	82.43	82.42	82.43	82.34	82.35	82.43	82.43	82.44	82.43	82.43	82.33	82.41	82.44
C. perfringens NCTC 8239		81.25	81.31	81.17	81.26	81.36	81.26	81.25	81.34	81.21	81.31	81.44	81.39	81.27	81.28	81.29	81.34	81.43	81.3	80.68	81.2	80.65	81.14	81.27	81.34	81.49	81.38	81.5	81.26	81.39	81.29	81.4	81.52	81.38	81.38	81.52	81.38	81.4	81.42	81.3	81.4	81.38	81.42	81.42	81.38	81.3	81.27	81.39	81.34
C. perfringens SM101		82.31	82.51	81.41	82.23	82.21	82.3	82.31	82.31	82.31	82.36	82.22	82.25	82.21	82.29	82.28	82.23	81.94	81.73	81.36	82.28	81.36	81.46	82.67	81.94	82.48	81.94	81.98	82.44	81.96	81.9	82.48	81.98	81.94	81.94	81.97	81.94	82.49	81.98	81.9	82.49	81.94	81.98	81.98	81.94	82.54	82.55	82.53	82.43
C. perfringens str 13		80.99	81.08	81.42	80.98	81.14	81	80.99	80.99	80.99	81.2	81.14	81.18	81.14	81	81.01	80.97	81.05	81.02	80.39	81.01	80.35	80.69	81.25	81.02	81.11	81.05	81.09	80.98	81.07	80.98	81.11	81.09	81.05	81.05	81.09	81.05	81.06	81.09	80.98	81.07	81.05	81.1	81.09	81.05	81.55	81.3	81.59	81.1
C. perfringens WAL-14572		82.48	82.57	82.7	82.56	82.61	82.42	82.53	82.47	82.44	82.61	82.63	82.65	82.65	82.71	82.58	82.54	82.69	82.5	81.82	82.63	81.67	82.25	82.67	82.6	82.68	82.75	82.72	82.58	82.74	82.6	82.71	82.78	82.72	82.72	82.77	82.72	82.7	82.72	82.6	82.7	82.72	82.72	82.72	82.72	82.79	82.64	82.77	82.68
C. saccharobutylicum DSM 13864		83.08	83.25	82.99	82.99	83.43	83.07	83.05	83.08	83.03	83.27	83.35	83.11	83	82.58	83.19	83.08	83.02	82.66	82.58	82.98	82.62	82.88	82.63	82.63	82.61	82.8	82.73	82.56	82.8	82.54	82.63	82.81	82.66	82.7	82.76	82.83	82.81	82.79	82.54	82.81	82.7	82.79	82.68	82.7	82.7	82.66	82.7	83.37
C. saccharoperbutylacetonicum ATCC 27021		85.15	84.6	85.23	84.19	84.28	85.04	85.11	85.12	85.15	84.32	84.28	84.63	84.45	84.55	84.34	84.23	84.64	85.06	84.89	84.46	84.82	83.83	84.3	84.95	84.52	85.08	85.03	84.93	84.89	84.89	84.57	85.07	85.03	85.03	85.05	84.93	85.1	85.1	84.89	85.09	85.03	85.1	85.03	85.03	85.44	85.4	85.44	85.04
C. saccharoperbutylacetonicum N1-4 (HMT)		85.09	84.51	85.42	84.42	84.41	84.94	85.07	85.06	85.09	84.48	84.47	84.55	84.42	84.51	84.47	84.4	84.56	85	84.79	84.57	84.76	83.78	84.22	84.85	84.48	84.99	84.98	84.82	84.82	84.82	84.49	84.99	84.96	84.96	84.97	84.84	84.98	84.99	84.82	84.97	84.96	84.99	84.99	84.96	85.34	85.29	85.37	85.18
C. sartagoforme AAU1		83.27	83.32	83.67	83.14	83.17	83.21	83.24	83.27	83.25	83.17	83.16	83.15	83.18	83.42	83.19	83.17	83.42	83.18	83.22	83.24	83.12	83.01	83.43	83.47	83.35	83.54	83.47	83.47	83.5	83.46	83.45	83.53	83.59	83.55	83.51	83.51	83.54	83.52	83.47	83.55	83.55	83.52	83.51	83.55	83.61	83.54	83.58	83.31
C. sp. Ade TY		83.03	83.22	83.78	83.53	83.47	82.91	83.1	83.12	83.08	83.5	83.5	83.55	83.5	83.17	83.64	83.59	83.17	83.04	82.91	83.65	82.91	82.95	83.45	83.19	83.2	83.38	83.3	83.18	83.26	83.19	83.17	83.34	83.26	83.24	83.29	83.24	83.16	83.26	83.19	83.12	83.26	83.22	83.26	83.26	83.58	83.69	83.64	83.47
C. sp. DLVIII		83.23	83.25	83.04	82.5	82.86	83.08	83.2	83.16	83.23	82.91	82.91	83.37	83.22	82.85	82.52	82.45	83.14	82.95	82.21	82.75	82.15	82.7	83.18	83.43	83.39	83.51	83.53	83.29	83.49	83.33	83.43	83.53	83.5	83.51	83.53	83.54	83.51	83.52	83.29	83.5	83.51	83.53	83.53	83.51	83.28	83.26	83.32	83.1
C. sp. JC122		84.43	84.13	84.34	84.48	84.54	84.33	84.37	84.34	84.34	84.42	84.7	84.54	84.47	84.81	84.46	84.49	84.11	84.6	84.7	84.51	84.64	84.78	84.51	84.52	84.52	84.56	84.56	84.51	84.64	84.51	84.54	84.57	84.6	84.57	84.54	84.58	84.45	84.57	84.52	84.48	84.57	84.57	84.58	84.56	84.28	84.47	84.31	84.59
C. tetani ATCC 19406		84.72	84.74	85.07	84.7	84.71	84.74	84.76	84.71	84.71	84.55	84.75	84.73	84.64	84.64	84.73	84.71	85.04	84.46	84.84	84.74	84.8	84.78	84.1	84.83	84.96	84.99	84.98	84.74	85.1	84.76	84.88	84.95	84.94	84.93	84.96	84.98	84.95	84.93	84.76	85.1	84.92	84.96	84.92	84.93	85.07	85.15	85.12	84.77
C. tetani ATCC 453		84.5	84.37	84.84	84.74	84.73	84.42	84.43	84.38	84.38	84.49	84.82	84.82	84.67	84.75	84.79	84.79	84.76	84.59	84.82	84.88	84.78	84.48	84.19	84.61	84.91	84.89	84.85	84.59	84.96	84.56	84.9	84.86	84.85	84.85	84.83	84.88	85.1	84.84	84.6	85.15	84.86	84.92	84.84	84.83	84.82	84.85	84.72	84.77
C. tetani ATCC 9441		84.77	84.71	85.18	84.76	84.78	84.72	84.73	84.67	84.67	84.56	84.84	84.89	84.77	84.74	84.83	84.83	85.06	84.54	84.83	84.89	84.76	84.65	84.33	84.72	84.93	84.98	84.92	84.74	85.11	84.65	84.97	84.99	84.98	84.96	84.93	85.01	85.05	84.97	84.76	85.21	84.96	84.97	84.93	84.96	85.16	85.17	85.13	84.86
C. tetani C2		84.75	84.76	85.11	84.75	84.75	84.8	84.82	84.71	84.77	84.52	84.79	84.74	84.66	84.65	84.7	84.8	85.1	84.47	84.84	84.75	84.82	84.83	84.14	84.85	84.95	85.01	84.97	84.84	85.13	84.8	84.92	84.99	84.98	84.96	84.96	85.01	85.03	84.98	84.8	85.22	84.96	84.98	84.96	84.96	85.16	85.23	85.17	84.81
C. tetani E88		84.79	84.78	85.01	84.64	84.64	84.8	84.82	84.77	84.77	84.49	84.68	84.77	84.69	84.66	84.67	84.65	85.02	84.5	84.88	84.71	84.83	84.82	84.17	84.77	85.02	84.94	84.93	84.81	85.05	84.71	84.94	84.91	84.9	84.88	84.91	84.93	85.05	84.91	84.72	85.24	84.88	84.91	84.88	84.88	85.13	85.15	85.14	84.74
C. tunisiense TJ		84.58	84.39	84.58	84.46	84.87	84.31	84.45	84.53	84.46	84.71	84.82	84.88	84.75	84.61	84.75	84.59	84.18	84.34	83.69	84.92	83.61	83.94	84.21	84.87	84.62	85.04	84.9	84.76	84.74	84.76	84.73	85.04	84.82	84.77	84.78	84.81	84.86	84.94	84.78	84.84	84.77	84.94	84.9	84.77	84.75	84.34	84.74	84.76
C. tyrobutyricum DSM 2637 (APMH)		83.38	84.78	83.38	84.24	84.11	83.25	83.4	83.15	83.28	84.05	84.2	84.06	84.08	84.11	84.13	84.18	83.37	83.31	85.01	84.33	84.9	83.97	83.52	83.52	82.93	83.45	83.55	83.48	83.44	83.52	83.13	83.55	83.49	83.55	83.51	83.43	83.22	83.55	83.52	83.15	83.55	83.55	83.55	83.49	83.5	83.38	83.46	84.69
C. tyrobutyricum DSM 2637 (ARYO)		83.5	84.85	83.73	84.34	84.34	83.31	83.45	83.37	83.39	84.34	84.42	84.32	84.06	84.25	84.39	84.23	83.51	83.55	85.16	84.42	85.13	84.26	83.69	83.55	83.23	83.59	83.74	83.21	83.43	83.52	83.12	83.72	83.4	83.4	83.65	83.64	83.07	83.51	83.35	83.07	83.4	83.51	83.48	83.4	83.5	83.6	83.82	84.72
C. tyrobutyricum UC7086		83.35	84.66	83.79	83.99	83.93	83.35	83.55	83.3	83.34	83.84	84.08	84.04	83.71	84.52	83.99	83.97	83.32	83.65	85.36	84.21	85.35	84.13	83.44	83.48	83.28	83.72	83.61	83.37	83.46	83.41	83.21	83.68	83.55	83.55	83.6	83.62	83.36	83.59	83.41	83.36	83.55	83.58	83.59	83.55	83.66	83.65	83.84	84.39
[truncated: 117 more columns]
